# Supplementary material for: The conservation and evolutionary modularity of metabolism
Source: Genome Biol. 2009 Jun 12;10(6):R63. doi: 10.1186/gb-2009-10-6-r63 (PMC2718497; doi:10.1186/gb-2009-10-6-r63)
Supplement: Additional data file 2 — The complete and partial genomes used in this study. [file gb-2009-10-6-r63-S2.xls]

## Sheet: Sheet1
List of complete and partial genomes used in this study. Sequence data from complete genomes were obtained from the COGENT database [55]. Sequence data for the partial genomes were obtained from PartiGeneDB [26].
Domain	Species	Taxa	COGENT Code	Genes
Archaea	Aeropyrum pernix	Crenarchaeota	APER_XK1_01	2694
Archaea	Archaeoglobus fulgidus	Euryarchaeota	AFUL_DSM_01	2409
Archaea	Halobacterium sp.	Euryarchaeota	HALO_NRC_01	2605
Archaea	Methanobacterium thermoautotrophicum	Euryarchaeota	MTHE_DEL_01	1871
Archaea	Methanococcus jannaschii	Euryarchaeota	MJAN_DSM_01	1773
Archaea	Methanococcus maripaludis	Euryarchaeota	MMAR_XS2_01	1722
Archaea	Methanopyrus kandleri	Euryarchaeota	MKAN_AV1_01	1687
Archaea	Methanosarcina acetivorans	Euryarchaeota	MACE_C2A_01	4528
Archaea	Methanosarcina mazei	Euryarchaeota	MMAZ_GO1_01	3371
Archaea	Nanoarchaeum equitans	others	NEQU_N4M_01	563
Archaea	Picrophilus torridus	Euryarchaeota	PTOR_790_01	1535
Archaea	Pyrobaculum aerophilum	Crenarchaeota	PAER_IM2_01	2605
Archaea	Pyrococcus abyssi	Euryarchaeota	PABY_GE5_01	1765
Archaea	Pyrococcus furiosus	Euryarchaeota	PFUR_638_01	2065
Archaea	Pyrococcus horikoshii	Euryarchaeota	PHOR_OT3_01	2061
Archaea	Sulfolobus solfataricus	Crenarchaeota	SSOL_XP2_01	2995
Archaea	Sulfolobus tokodaii	Crenarchaeota	STOK_XX7_01	2826
Archaea	Thermoplasma acidophilum	Euryarchaeota	TACI_DSM_01	1478
Archaea	Thermoplasma volcanium	Euryarchaeota	TVOL_GSS_01	1526
Total				42079
Domain	Species	Taxa	COGENT Code	Genes
Bacteria	Agrobacterium tumefaciens	Alphaproteobacteria	ATUM_C58_01	5299
Bacteria	Anabaena sp.	Cyanobacteria	NOST_PCC_01	6129
Bacteria	Aquifex aeolicus	others	AAEO_VF5_01	1553
Bacteria	Bacillus anthracis	Firmicutes	BANT_AME_01	5311
Bacteria	Bacillus cereus	Firmicutes	BCER_987_01	5603
Bacteria	Bacillus halodurans	Firmicutes	BHAL_C12_01	4066
Bacteria	Bacillus licheniformis	Firmicutes	BLIC_580_01	4161
Bacteria	Bacillus subtilis	Firmicutes	BSUB_168_01	4093
Bacteria	Bacteroides fragilis	others	BFRA_H46_01	4625
Bacteria	Bacteroides thetaiotaomicron	others	BTHE_VPI_01	4778
Bacteria	Bartonella henselae	Alphaproteobacteria	BHEN_HOU_01	1488
Bacteria	Bartonella quintana	Alphaproteobacteria	BQUI_TOU_01	1142
Bacteria	Bdellovibrio bacteriovorus	Deltaproteobacteria	BBAC_100_01	3583
Bacteria	Bifidobacterium longum	Actinobacteridae	BLON_NCC_01	1729
Bacteria	Blochmannia floridanus	Gammaproteobacteria	BFLO_XXX_01	583
Bacteria	Bordetella bronchiseptica	Betaproteobacteria	BBRO_252_01	4994
Bacteria	Bordetella parapertussis	Betaproteobacteria	BPAR_253_01	4185
Bacteria	Bordetella pertussis	Betaproteobacteria	BPER_251_01	3447
Bacteria	Borrelia burgdorferi	Spirochaetes	BBUR_B31_01	1639
Bacteria	Bradyrhizobium japonicum	Alphaproteobacteria	BJAP_USD_01	8317
Bacteria	Brucella melitensis	Alphaproteobacteria	BMEL_M16_01	3198
Bacteria	Brucella suis	Alphaproteobacteria	BSUI_133_01	3293
Bacteria	Buchnera aphidicola	Gammaproteobacteria	BAPH_XSG_01	545
Bacteria	Buchnera sp.	Gammaproteobacteria	BUCH_APS_01	575
Bacteria	Burkholderia mallei	Betaproteobacteria	BMAL_344_01	4764
Bacteria	Burkholderia pseudomallei	Betaproteobacteria	BPSE_243_01	5729
Bacteria	Campylobacter jejuni	Epsilonproteobacteria	CJEJ_NCT_01	1634
Bacteria	Caulobacter crescentus	Alphaproteobacteria	CCRE_XXX_01	3737
Bacteria	Chlamydia pneumoniae	others	CPNE_AR3_01	1119
Bacteria	Chlamydia trachomatis	others	CTRA_MOP_01	921
Bacteria	Chlamydophila caviae	others	CCAV_GPI_01	1005
Bacteria	Chlorobium tepidum	others	CTEP_TLS_01	2252
Bacteria	Chromobacterium violaceum	Betaproteobacteria	CVIO_472_01	4407
Bacteria	Clostridium acetobutylicum	Firmicutes	CACE_ATC_01	3916
Bacteria	Clostridium perfringens	Firmicutes	CPER_X13_01	2723
Bacteria	Clostridium tetani	Firmicutes	CTET_E88_01	2432
Bacteria	Corynebacterium diphtheriae	Actinobacteridae	CDIP_129_01	2272
Bacteria	Corynebacterium efficiens	Actinobacteridae	CEFF_YS3_01	2950
Bacteria	Corynebacterium glutamicum	Actinobacteridae	CGLU_XXX_01	3040
Bacteria	Coxiella burnetii	Gammaproteobacteria	CBUR_RSA_01	2045
Bacteria	Deinococcus radiodurans	others	DRAD_XR1_01	3116
Bacteria	Desulfotalea psychrophila	Deltaproteobacteria	DPSY_V54_01	3236
Bacteria	Desulfovibrio vulgaris	Deltaproteobacteria	DVUL_HIL_01	3514
Bacteria	Enterococcus faecalis	Firmicutes	EFAE_V58_01	3113
Bacteria	Erwinia carotovora subsp. atroseptica	Gammaproteobacteria	ECAR_043_01	4472
Bacteria	Escherichia coli 0157:H7	Gammaproteobacteria	ECOL_RIM_01	5447
Bacteria	Fusobacterium nucleatum	others	FNUC_ATC_01	2067
Bacteria	Geobacter sulfurreducens	Deltaproteobacteria	GSUL_PCA_01	3445
Bacteria	Gloeobacter violaceus	Cyanobacteria	GVIO_421_01	4430
Bacteria	Haemophilus influenzae	Gammaproteobacteria	HINF_KW2_01	1707
Bacteria	Helicobacter hepaticus	Epsilonproteobacteria	HHEP_449_01	1875
Bacteria	Helicobacter pylori	Epsilonproteobacteria	HPYL_266_01	1575
Bacteria	Lactobacillus johnsonii	Firmicutes	LJOH_533_01	1821
Bacteria	Lactobacillus plantarum	Firmicutes	LPLA_WCF_01	3009
Bacteria	Lactococcus lactis	Firmicutes	LLAC_IL1_01	2266
Bacteria	Legionella pneumophila	Gammaproteobacteria	LPNE_PHI_01	2942
Bacteria	Leifsonia xyli subsp. xyli	Actinobacteridae	LXYL_B07_01	2030
Bacteria	Leptospira interrogans	Spirochaetes	LINT_566_01	4727
Bacteria	Listeria innocua	Firmicutes	LINN_CLI_01	2968
Bacteria	Listeria monocytogenes	Firmicutes	LMON_858_01	3109
Bacteria	Mannheimia succiniciproducens	Gammaproteobacteria	MSUC_55E_01	2384
Bacteria	Mesorhizobium loti	Alphaproteobacteria	MLOT_MAF_01	7281
Bacteria	Methylococcus capsulatus (Bath)	Gammaproteobacteria	MCAP_BAT_01	2959
Bacteria	Mycobacterium bovis	Actinobacteridae	MBOV_AF2_01	3920
Bacteria	Mycobacterium leprae	Actinobacteridae	MLEP_XTN_01	1605
Bacteria	Mycobacterium tuberculosis	Actinobacteridae	MTUB_CDC_01	4203
Bacteria	Mycoplasma gallisepticum	Firmicutes	MGAL_RLO_01	726
Bacteria	Mycoplasma genitalium	Firmicutes	MGEN_G37_01	479
Bacteria	Mycoplasma hyopneumoniae	Firmicutes	MHYO_232_01	691
Bacteria	Mycoplasma mobile	Firmicutes	MMOB_63K_01	635
Bacteria	Mycoplasma mycoides	Firmicutes	MMYC_G1T_01	1016
Bacteria	Mycoplasma penetrans	Firmicutes	MPEN_HF2_01	1037
Bacteria	Mycoplasma pneumoniae	Firmicutes	MPNE_M12_01	689
Bacteria	Mycoplasma pulmonis	Firmicutes	MPUL_UAB_01	782
Bacteria	Neisseria meningitidis	Betaproteobacteria	NMEN_MC5_01	2081
Bacteria	Nitrosomonas europaea	Betaproteobacteria	NEUR_718_01	2461
Bacteria	Nocardia farcinica	Actinobacteridae	NFAR_152_01	5936
Bacteria	Oceanobacillus iheyensis	Firmicutes	OIHE_HET_01	3496
Bacteria	Parachlamydia sp.	others	PCHL_E25_01	2031
Bacteria	Pasteurella multocida	Gammaproteobacteria	PMUL_PM7_01	2014
Bacteria	Photorhabdus luminescens	Gammaproteobacteria	PLUM_TO1_01	4683
Bacteria	Phytoplasma asteris	Firmicutes	PAST_XOY_01	754
Bacteria	Pirellula sp.	others	PIRE_ST1_01	7325
Bacteria	Porphyromonas gingivalis	others	PGIN_W83_01	1909
Bacteria	Prochlorococcus marinus	Cyanobacteria	PMAR_MIT_01	2265
Bacteria	Propionibacterium acnes	Actinobacteridae	PACN_202_01	2297
Bacteria	Pseudomonas aeruginosa	Gammaproteobacteria	PAER_PAO_01	5570
Bacteria	Pseudomonas putida	Gammaproteobacteria	PPUT_KT2_01	5387
Bacteria	Pseudomonas syringae pv. tomato	Gammaproteobacteria	PSYR_DC3_01	5471
Bacteria	Ralstonia solanacearum	Betaproteobacteria	RSOL_XXX_01	5116
Bacteria	Rhodopseudomonas palustris	Alphaproteobacteria	RPAL_009_01	4814
Bacteria	Rickettsia conorii	Alphaproteobacteria	RCON_MAL_01	1374
Bacteria	Rickettsia prowazekii	Alphaproteobacteria	RPRO_MAD_01	834
Bacteria	Rickettsia typhi	Alphaproteobacteria	RTYP_144_01	838
Bacteria	Salmonella enterica serovar Typhi	Gammaproteobacteria	SENT_CT1_02	4767
Bacteria	Shewanella oneidensis	Gammaproteobacteria	SONE_MR1_01	4867
Bacteria	Shigella flexneri (serotype 2a)	Gammaproteobacteria	SFLE_301_01	4452
Bacteria	Sinorhizobium meliloti	Alphaproteobacteria	SMEL_102_01	6206
Bacteria	Staphylococcus aureus VRSA	Firmicutes	SAUR_MU5_01	2748
Bacteria	Streptococcus agalactiae	Firmicutes	SAGA_260_01	2144
Bacteria	Streptococcus mutans	Firmicutes	SMUT_UA1_01	1960
Bacteria	Streptococcus pneumoniae	Firmicutes	SPNE_TIG_01	2140
Bacteria	Streptococcus pyogenes	Firmicutes	SPYO_394_01	1886
Bacteria	Streptomyces avermitilis	Actinobacteridae	SAVE_XXX_01	7671
Bacteria	Streptomyces coelicolor	Actinobacteridae	SCOE_A32_01	7810
Bacteria	Symbiobacterium thermophilum	Actinobacteridae	SYTH_863_01	3337
Bacteria	Synechococcus sp.	Cyanobacteria	SYCC_WH8_01	2517
Bacteria	Synechocystis sp.	Cyanobacteria	SYNE_PCC_01	3167
Bacteria	Thermoanaerobacter tengcongensis	Firmicutes	TTEN_MB4_01	2588
Bacteria	Thermosynechococcus elongatus	Cyanobacteria	TELO_BP1_01	2475
Bacteria	Thermotoga maritima	others	TMAR_MSB_01	1849
Bacteria	Thermus thermophilus	others	TTHE_B27_01	2210
Bacteria	Treponema denticola	Spirochaetes	TDEN_405_01	2767
Bacteria	Treponema pallidum	Spirochaetes	TPAL_NIC_01	1030
Bacteria	Tropheryma whipplei	Actinobacteridae	TWHI_TWI_01	808
Bacteria	Ureaplasma urealyticum	Firmicutes	UURE_SV3_01	613
Bacteria	Vibrio cholerae	Gammaproteobacteria	VCHO_N16_01	3835
Bacteria	Vibrio parahaemolyticus	Gammaproteobacteria	VPAR_RIM_01	4832
Bacteria	Vibrio vulnificus	Gammaproteobacteria	VVUL_YJ0_01	5028
Bacteria	Wigglesworthia glossinidia brevipalpis	Gammaproteobacteria	WGLO_BRE_01	611
Bacteria	Wolbachia pipientis	Alphaproteobacteria	WPIP_WME_01	1176
Bacteria	Wolinella succinogenes strain DSM 1740	Epsilonproteobacteria	WSUC_740_01	2044
Bacteria	Xanthomonas axonopodis pv. citri	Gammaproteobacteria	XAXO_306_02	4427
Bacteria	Xanthomonas campestris pv. campestris	Gammaproteobacteria	XCAM_AT3_01	4181
Bacteria	Xylella fastidiosa	Gammaproteobacteria	XFAS_9A5_01	2830
Bacteria	Yersinia pestis	Gammaproteobacteria	YPES_KIM_01	4281
Bacteria	Yersinia pseudotuberculosis	Gammaproteobacteria	YPSE_953_01	4038
Total				392509
Domain	Species	Taxa	COGENT Code	Genes
Eukaryota	Anopheles gambiae	Metazoa (Arthropoda)	AGAM_PES_01	15101
Eukaryota	Arabidopsis thaliana	Plantae (Viridiplantae)	ATHA_XXX_01	25761
Eukaryota	Ashbya gossypii	Fungi (Ascomycota)	AGOS_XXX_01	4726
Eukaryota	Caenorhabditis briggsae Wormbase	Metazoa (Nematoda)	CBRI_XXX_01	19507
Eukaryota	Caenorhabditis elegans	Metazoa (Nematoda)	CELE_XXX_01	19957
Eukaryota	Candida glabrata	Fungi (Ascomycota)	CGLA_138_01	5272
Eukaryota	Coprinopsis cinerea*	Fungi (Basidiomycota)	C_CINEREA	431**
Eukaryota	Cryptosporidium parvum	Protist (Alveolata)	CPAR_TII_01	3396
Eukaryota	Cyanidioschyzon merolae	Plantae (Rhodophyta)	CMER_10D_01	4772
Eukaryota	Debaryomyces hansenii CBS767	Fungi (Ascomycota)	DHAN_767_01	6896
Eukaryota	Drosophila melanogaster	Metazoa (Arthropoda)	DMEL_XXX_02	18484
Eukaryota	Encephalitozoon cuniculi	Fungi (Ascomycota)	ECUN_XXX_01	1996
Eukaryota	Homo sapiens	Metazoa (Chordata)	HSAP_XXX_03	32035
Eukaryota	Kluyveromyces lactis	Fungi (Ascomycota)	KLAC_210_01	5331
Eukaryota	Mus musculus	Metazoa (Chordata)	MMUS_XXX_02	25371
Eukaryota	Neurospora crassa	Fungi (Ascomycota)	NCRA_XX3_01	10082
Eukaryota	Plasmodium falciparum	Protist (Alveolata)	PFAL_3D7_01	5295
Eukaryota	Saccharomyces cerevisiae	Fungi (Ascomycota)	SCER_S28_01	6357
Eukaryota	Schizosaccharomyces pombe	Fungi (Ascomycota)	SPOM_XXX_01	4945
Eukaryota	Thalassiosira pseudonana*	Protist (Stramenopiles)	T_PSEUDONANA	11397
Eukaryota	Yarrowia lipolytica	Fungi (Ascomycota)	YLIP_B99_01	6666
Total				233347
* Complete genome sequences refer to protein coding sequences obtained from the COGENT database with the exception of Thalassiosira pseudonana which was obtained from the Joint Genome Institute (http://genome.jgi-psf.org/thaps1/thaps1.home.html) and Coprinopsis cinerea of which DNA contig sequences obtained from the Broad Institute (http://www.broad.mit.edu).
Domain	Species	Taxa	PartiGene Code	Sequences
Eukaryota	Acorus americanus	Plantae (Viridiplantae)	AAF	1971
Eukaryota	Acyrthosiphon pisum	Metazoa (Arthropoda)	APC	743
Eukaryota	Aedes aegypti	Metazoa (Arthropoda)	AAD	2380
Eukaryota	Aegilops speltoides	Plantae (Viridiplantae)	ASE	2710
Eukaryota	Alexandrium tamarense	Protist (Alveolata)	ATD	3562
Eukaryota	Allium cepa	Plantae (Viridiplantae)	ACF	11409
Eukaryota	Amblyomma americanum	Metazoa (Arthropoda)	AAC	1440
Eukaryota	Amblyomma variegatum	Metazoa (Arthropoda)	AVC	2158
Eukaryota	Amborella trichopoda	Plantae (Viridiplantae)	ATC	4742
Eukaryota	Ambystoma mexicanum	Metazoa (Chordata)	AMF	5422
Eukaryota	Ambystoma tigrinum tigrinum	Metazoa (Chordata)	ATE	10300
Eukaryota	Amphidinium carterae	Protist (Alveolata)	ACD	2157
Eukaryota	Ancylostoma caninum	Metazoa (Nematoda)	ACC	4353
Eukaryota	Ancylostoma ceylanicum	Metazoa (Nematoda)	AYC	3711
Eukaryota	Anolis sagrei	Metazoa (Chordata)	ASD	2124
Eukaryota	Antirrhinum majus	Plantae (Viridiplantae)	AMD	2185
Eukaryota	Arachis hypogaea	Plantae (Viridiplantae)	AHC	1026
Eukaryota	Ascaris lumbricoides	Metazoa (Nematoda)	ALC	879
Eukaryota	Ascaris suum	Metazoa (Nematoda)	ASC	8922
Eukaryota	Aspergillus niger	Fungi (Ascomycota)	ANC	1542
Eukaryota	Avicennia marina	Plantae (Viridiplantae)	AMC	1311
Eukaryota	Biomphalaria glabrata	Metazoa (Mollusca)	BGC	2984
Eukaryota	Blumeria graminis f. sp. hordei	Fungi (Ascomycota)	BGE	2833
Eukaryota	Bos indicus	Metazoa (Chordata)	BIC	1618
Eukaryota	Branchiostoma floridae	Metazoa (Chordata)	BFC	8243
Eukaryota	Brassica rapa	Plantae (Viridiplantae)	BRE	4431
Eukaryota	Brugia malayi	Metazoa (Nematoda)	BMC	9651
Eukaryota	Ceratodon purpureus	Plantae (Viridiplantae)	CPD	856
Eukaryota	Ceratopteris richardii	Plantae (Viridiplantae)	CRC	2978
Eukaryota	Chaetomium globosum	Fungi (Ascomycota)	CGC	1328
Eukaryota	Citrus reticulata	Plantae (Viridiplantae)	CRD	1897
Eukaryota	Citrus unshiu	Plantae (Viridiplantae)	CUC	1719
Eukaryota	Closterium peracerosum	Plantae (Viridiplantae)	CPF	750
Eukaryota	Coccidioides immitis	Fungi (Ascomycota)	CIC	1610
Eukaryota	Coccidioides posadasii	Fungi (Ascomycota)	CPG	5557
Eukaryota	Colletotrichum trifolii	Fungi (Ascomycota)	CTC	563
Eukaryota	Conidiobolus coronatus	Fungi (Zygomycota)	CCD	966
Eukaryota	Coregonus clupeaformis	Metazoa (Chordata)	CCC	913
Eukaryota	Crassostrea gigas	Metazoa (Mollusca)	CGD	1282
Eukaryota	Crassostrea virginica	Metazoa (Mollusca)	CVC	2707
Eukaryota	Cryphonectria parasitica	Fungi (Ascomycota)	CPE	2246
Eukaryota	Cryptococcus neoformans var. neoformans	Fungi (Basidiomycota)	CND	3567
Eukaryota	Cryptomeria japonica	Plantae (Viridiplantae)	CJC	4390
Eukaryota	Ctenocephalides felis	Metazoa (Arthropoda)	CFC	1386
Eukaryota	Cucumis sativus	Plantae (Viridiplantae)	CSC	1384
Eukaryota	Culicoides sonorensis	Metazoa (Arthropoda)	CSD	771
Eukaryota	Cycas rumphii	Plantae (Viridiplantae)	CRE	2963
Eukaryota	Cyprinus carpio	Metazoa (Chordata)	CCE	7922
Eukaryota	Descurainia sophia	Plantae (Viridiplantae)	DSC	803
Eukaryota	Dirofilaria immitis	Metazoa (Nematoda)	DIC	1759
Eukaryota	Dugesia japonica	Metazoa (Platyhelminthes)	DJC	3392
Eukaryota	Dunaliella salina	Plantae (Viridiplantae)	DSD	1434
Eukaryota	Emericella nidulans	Fungi (Ascomycota)	ENC	7064
Eukaryota	Emiliania huxleyi	Protist (Haptophyceae)	EHC	1506
Eukaryota	Equus caballus	Metazoa (Chordata)	ECD	5990
Eukaryota	Eschscholzia californica	Plantae (Viridiplantae)	ECC	5431
Eukaryota	Eucalyptus grandis	Plantae (Viridiplantae)	EGD	1485
Eukaryota	Eucalyptus tereticornis	Plantae (Viridiplantae)	ETC	1093
Eukaryota	Euphorbia esula	Plantae (Viridiplantae)	EEC	1181
Eukaryota	Fragilariopsis cylindrus	Protist (Stramenopiles)	FCC	909
Eukaryota	Fusarium sporotrichioides	Fungi (Ascomycota)	FSC	3452
Eukaryota	Gasterosteus aculeatus	Metazoa (Chordata)	GAC	9205
Eukaryota	Gibberella zeae	Fungi (Ascomycota)	GZC	4705
Eukaryota	Ginkgo biloba	Plantae (Viridiplantae)	GBC	1355
Eukaryota	Globodera pallida	Metazoa (Nematoda)	GPC	984
Eukaryota	Globodera rostochiensis	Metazoa (Nematoda)	GRC	2873
Eukaryota	Glomus intraradices	Fungi (Glomeromycota)	GIC	2104
Eukaryota	Glomus versiforme	Fungi (Glomeromycota)	GVC	328
Eukaryota	Gnetum gnemon	Plantae (Viridiplantae)	GGC	1597
Eukaryota	Gossypium hirsutum	Plantae (Viridiplantae)	GHC	8359
Eukaryota	Gregarina niphandrodes	Protist (Alveolata)	GNC	588
Eukaryota	Haemonchus contortus	Metazoa (Nematoda)	HCC	4709
Eukaryota	Halocynthia roretzi	Metazoa (Chordata)	HRC	2825
Eukaryota	Hebeloma cylindrosporum	Fungi (Basidiomycota)	HCE	2468
Eukaryota	Hedyotis centranthoides	Plantae (Viridiplantae)	HCD	4054
Eukaryota	Hedyotis terminalis	Plantae (Viridiplantae)	HTC	3695
Eukaryota	Helianthus argophyllus	Plantae (Viridiplantae)	HAC	5991
Eukaryota	Helianthus paradoxus	Plantae (Viridiplantae)	HPD	4954
Eukaryota	Hemicentrotus pulcherrimus	Metazoa (Echinodermata)	HPC	1312
Eukaryota	Heterobasidion annosum	Fungi (Basidiomycota)	HAE	752
Eukaryota	Heterodera glycines	Metazoa (Nematoda)	HGC	7318
Eukaryota	Heterodera schachtii	Metazoa (Nematoda)	HSC	1364
Eukaryota	Hypocrea lixii	Fungi (Ascomycota)	HLC	1744
Eukaryota	Hypsibius dujardini	Metazoa (Arthropoda)	HDC	1764
Eukaryota	Ictalurus furcatus	Metazoa (Chordata)	IFC	7254
Eukaryota	Ipomoea batatas	Plantae (Viridiplantae)	IBC	1640
Eukaryota	Ipomoea trifida	Plantae (Viridiplantae)	ITC	813
Eukaryota	Ips pini	Metazoa (Arthropoda)	IPC	592
Eukaryota	Laccaria bicolor	Fungi (Basidiomycota)	LBC	1106
Eukaryota	Leishmania major	Protist (Euglenozoa)	LMC	1271
Eukaryota	Lingulodinium polyedrum	Protist (Alveolata)	LPC	1030
Eukaryota	Linum usitatissimum	Plantae (Viridiplantae)	LUC	1100
Eukaryota	Liriodendron tulipifera	Plantae (Viridiplantae)	LTC	3342
Eukaryota	Litopenaeus setiferus	Metazoa (Arthropoda)	LSE	518
Eukaryota	Litopenaeus vannamei	Metazoa (Arthropoda)	LVC	2978
Eukaryota	Lupinus albus	Plantae (Viridiplantae)	LAC	1551
Eukaryota	Lycopersicon hirsutum	Plantae (Viridiplantae)	LHC	1708
Eukaryota	Lycopersicon pennellii	Plantae (Viridiplantae)	LPD	3320
Eukaryota	Manduca sexta	Metazoa (Arthropoda)	MSC	1370
Eukaryota	Marchantia polymorpha	Plantae (Viridiplantae)	MPD	1043
Eukaryota	Marsupenaeus japonicus	Metazoa (Arthropoda)	MJD	545
Eukaryota	Meloidogyne arenaria	Metazoa (Nematoda)	MAC	1951
Eukaryota	Meloidogyne chitwoodi	Metazoa (Nematoda)	MCC	2440
Eukaryota	Meloidogyne hapla	Metazoa (Nematoda)	MHC	4522
Eukaryota	Meloidogyne incognita	Metazoa (Nematoda)	MIC	4589
Eukaryota	Meloidogyne javanica	Metazoa (Nematoda)	MJC	2743
Eukaryota	Meloidogyne paranaensis	Metazoa (Nematoda)	MPE	1142
Eukaryota	Metarhizium anisopliae	Fungi (Ascomycota)	MAD	1851
Eukaryota	Molgula tectiformis	Metazoa (Chordata)	MTC	2472
Eukaryota	Mycosphaerella graminicola	Fungi (Ascomycota)	MGC	2998
Eukaryota	Necator americanus	Metazoa (Nematoda)	NAC	2328
Eukaryota	Neospora hughesi	Protist (Alveolata)	NHC	780
Eukaryota	Nicotiana benthamiana	Plantae (Viridiplantae)	NBD	2767
Eukaryota	Nicotiana tabacum	Plantae (Viridiplantae)	NTC	9197
Eukaryota	Nippostrongylus brasiliensis	Metazoa (Nematoda)	NBC	775
Eukaryota	Nuphar advena	Plantae (Viridiplantae)	NAD	5139
Eukaryota	Onchocerca volvulus	Metazoa (Nematoda)	OVC	5152
Eukaryota	Oncorhynchus tshawytscha	Metazoa (Chordata)	OTC	881
Eukaryota	Ornithodoros porcinus porcinus	Metazoa (Arthropoda)	OPD	759
Eukaryota	Oryctolagus cuniculus	Metazoa (Chordata)	OCC	1417
Eukaryota	Oryza minuta	Plantae (Viridiplantae)	OMC	3347
Eukaryota	Ostertagia ostertagi	Metazoa (Nematoda)	OOC	2564
Eukaryota	Ovis aries	Metazoa (Chordata)	OAC	4348
Eukaryota	Pan troglodytes	Metazoa (Chordata)	PTJ	3108
Eukaryota	Paralichthys olivaceus	Metazoa (Chordata)	POD	1907
Eukaryota	Parastrongyloides trichosuri	Metazoa (Nematoda)	PTC	3140
Eukaryota	Paxillus involutus	Fungi (Basidiomycota)	PID	936
Eukaryota	Pediculus humanus	Metazoa (Arthropoda)	PHC	457
Eukaryota	Pennisetum glaucum	Plantae (Viridiplantae)	PGC	1927
Eukaryota	Persea americana	Plantae (Viridiplantae)	PAE	3328
Eukaryota	Phaeodactylum tricornutum	Protist (Stramenopiles)	PTF	4567
Eukaryota	Phaseolus coccineus	Plantae (Viridiplantae)	PCE	7185
Eukaryota	Phytophthora infestans	Protist (Stramenopiles)	PIC	1602
Eukaryota	Picea glauca	Plantae (Viridiplantae)	PGD	5260
Eukaryota	Pinus pinaster	Plantae (Viridiplantae)	PPF	8379
Eukaryota	Pisum sativum	Plantae (Viridiplantae)	PSC	1204
Eukaryota	Plasmodium berghei	Protist (Alveolata)	PBC	4740
Eukaryota	Plasmodium yoelii	Protist (Alveolata)	PYC	7913
Eukaryota	Pleurotus ostreatus	Fungi (Basidiomycota)	POC	1326
Eukaryota	Plumbago zeylanica	Plantae (Viridiplantae)	PZC	920
Eukaryota	Pneumocystis carinii f. sp. carinii	Fungi (Ascomycota)	PCF	1670
Eukaryota	Poncirus trifoliata	Plantae (Viridiplantae)	PTE	2880
Eukaryota	Populus tremuloides	Plantae (Viridiplantae)	PTG	4985
Eukaryota	Pratylenchus penetrans	Metazoa (Nematoda)	PEC	417
Eukaryota	Pristionchus pacificus	Metazoa (Nematoda)	PPC	3724
Eukaryota	Prunus armeniaca	Plantae (Viridiplantae)	PAD	2995
Eukaryota	Prunus dulcis	Plantae (Viridiplantae)	PDC	1554
Eukaryota	Prunus persica	Plantae (Viridiplantae)	PPE	5312
Eukaryota	Pseudopleuronectes americanus	Metazoa (Chordata)	PAC	889
Eukaryota	Ricinus communis	Plantae (Viridiplantae)	RCC	648
Eukaryota	Robinia pseudoacacia	Plantae (Viridiplantae)	RPC	2430
Eukaryota	Rosa chinensis	Plantae (Viridiplantae)	RCD	884
Eukaryota	Rosa hybrid cultivar	Plantae (Viridiplantae)	RHD	2378
Eukaryota	Saccharomyces cerevisiae	Fungi (Ascomycota)	SCC	1757
Eukaryota	Saccharum sp.	Plantae (Viridiplantae)	SSD	6293
Eukaryota	Sarcocystis neurona	Protist (Alveolata)	SNC	2371
Eukaryota	Sarcoptes scabiei	Metazoa (Arthropoda)	SSE	766
Eukaryota	Schedonorus arundinaceus	Plantae (Viridiplantae)	SAC	1132
Eukaryota	Schizosaccharomyces pombe	Fungi (Ascomycota)	SPC	2123
Eukaryota	Secale cereale	Plantae (Viridiplantae)	SCD	5323
Eukaryota	Selaginella lepidophylla	Plantae (Viridiplantae)	SLC	882
Eukaryota	Sesamum indicum	Plantae (Viridiplantae)	SIC	1664
Eukaryota	Sorghum halepense	Plantae (Viridiplantae)	SHC	1073
Eukaryota	Stevia rebaudiana	Plantae (Viridiplantae)	SRD	3155
Eukaryota	Strongyloides ratti	Metazoa (Nematoda)	SRC	3299
Eukaryota	Strongyloides stercoralis	Metazoa (Nematoda)	SSC	3686
Eukaryota	Suaeda maritima subsp. salsa	Plantae (Viridiplantae)	SME	506
Eukaryota	Taeniopygia guttata	Metazoa (Chordata)	TGD	10647
Eukaryota	Tamarix androssowii	Plantae (Viridiplantae)	TAC	1971
Eukaryota	Teladorsagia circumcincta	Metazoa (Nematoda)	TDC	1879
Eukaryota	Tetrahymena thermophila	Protist (Alveolata)	TTF	4599
Eukaryota	Theileria parva	Protist (Alveolata)	TPC	1967
Eukaryota	Thellungiella halophila	Plantae (Viridiplantae)	THC	840
Eukaryota	Theobroma cacao	Plantae (Viridiplantae)	TCH	2462
Eukaryota	Toxocara canis	Metazoa (Nematoda)	TCC	1500
Eukaryota	Toxoptera citricida	Metazoa (Arthropoda)	TCE	2134
Eukaryota	Tribolium castaneum	Metazoa (Arthropoda)	TCF	1767
Eukaryota	Trichinella spiralis	Metazoa (Nematoda)	TSC	3717
Eukaryota	Trichuris muris	Metazoa (Nematoda)	TMC	1594
Eukaryota	Triticum monococcum	Plantae (Viridiplantae)	TMD	5796
Eukaryota	Triticum turgidum	Plantae (Viridiplantae)	TTD	5702
Eukaryota	Trypanosoma brucei rhodesiense	Protist (Euglenozoa)	TBD	2824
Eukaryota	Trypanosoma carassii	Protist (Euglenozoa)	TCD	1167
Eukaryota	Tupaia belangeri	Metazoa (Chordata)	TBE	1447
Eukaryota	Ustilago maydis	Fungi (Basidiomycota)	UMC	4630
Eukaryota	Vaccinium corymbosum	Plantae (Viridiplantae)	VCC	955
Eukaryota	Verticillium dahliae	Fungi (Ascomycota)	VDC	1315
Eukaryota	Vitis aestivalis	Plantae (Viridiplantae)	VAC	1298
Eukaryota	Vitis hybrid cultivar	Plantae (Viridiplantae)	VHD	2065
Eukaryota	Vitis riparia	Plantae (Viridiplantae)	VRC	524
Eukaryota	Welwitschia mirabilis	Plantae (Viridiplantae)	WMC	2523
Eukaryota	Wuchereria bancrofti	Metazoa (Nematoda)	WBC	1804
Eukaryota	Zeldia punctata	Metazoa (Nematoda)	ZPC	209
Total				548483
				2841.88
				2291.04
