# Supplementary material for: The conservation and evolutionary modularity of metabolism
Source: Genome Biol. 2009 Jun 12;10(6):R63. doi: 10.1186/gb-2009-10-6-r63 (PMC2718497; doi:10.1186/gb-2009-10-6-r63)
Supplement: Additional data file 3 — Conservation of individual enzymes. [file gb-2009-10-6-r63-S3.xls]

## Sheet: Sheet1
Conservation of individual enzymes in the three datasets examined in this study: nr protein database; partial genomes and complete genomes. Enzymes are ranked by their relative abundance in 167 complete genomes. For each enzyme, the pathway in which it operates and the superclass of that pathway are indicated (see colour key at the base of the table).
EC Number	Enzyme	Superclass(es)	Complete Genomes	Partial Genomes	nr Taxonomic Groups	Node Degree	Betweenness	Pathway(s)
2.7.1.-	--	X C Gly CoV	167	193	26	25	32222.1	Starch and sucrose metabolism; Inositol phosphate metabolism; Sphingoglycolipid metabolism; Benzoate degradation via CoA ligation; Nicotinate and nicotinamide metabolism
1.-.-.-	--	C CoV	167	192	26	6	8559.55	Inositol metabolism; Porphyrin and chlorophyll metabolism
3.6.1.3	adenosinetriphosphatase	N	167	188	26	18	11.7335	Purine metabolism
1.8.1.9	thioredoxin-disulfide reductase	N	167	167	26	2	0	Pyrimidine metabolism
2.7.7.4	sulfate adenylyltransferase	E oAA N	167	167	26	7	2135.27	Purine metabolism; Selenoamino acid metabolism; Sulfur metabolism
2.7.7.6	DNA-directed RNA polymerase	N	167	166	26	19	204.287	Purine metabolism; Pyrimidine metabolism
2.7.2.3	phosphoglycerate kinase	C E	167	137	26	5	950.284	Glycolysis / Gluconeogenesis; Carbon fixation
1.8.-.-	--	--	167	104	26	0	0	--
1.1.-.-	--	X SM	167	178	25	7	5086.63	Benzoate degradation via CoA ligation; Ethylbenzene degradation; Limonene and pinene degradation
2.7.7.-	--	CoV	167	169	25	1	0	Ubiquinone biosynthesis
2.1.1.-	--	AA X L CoV oAA	167	160	25	30	25656.7	Ubiquinone biosynthesis; Androgen and estrogen metabolism; Histidine metabolism; Tyrosine metabolism; Tryptophan metabolism; Aminophosphonate metabolism; Selenoamino acid metabolism; Nitrobenzene degradation; Porphyrin and chlorophyll metabolism
1.8.1.4	dihydrolipoyl dehydrogenase	AA C	167	122	25	37	17403.7	Glycolysis / Gluconeogenesis; Citrate cycle (TCA cycle); Glycine, serine and threonine metabolism; Pyruvate metabolism
6.1.1.11	serine-tRNA ligase	AA	167	133	24	9	0	Glycine, serine and threonine metabolism
1.8.1.7	glutathione-disulfide reductase	AA oAA	167	116	24	11	1444.57	Glutamate metabolism; Glutathione metabolism
2.7.4.3	adenylate kinase	N	167	114	24	22	2126.83	Purine metabolism
6.1.1.9	valine-tRNA ligase	AA	167	114	24	3	0	Valine, leucine and isoleucine biosynthesis
6.1.1.10	methionine-tRNA ligase	AA oAA	167	93	24	11	912.255	Methionine metabolism; Selenoamino acid metabolism
6.1.1.1	tyrosine-tRNA ligase	AA	167	62	24	7	0	Phenylalanine, tyrosine and tryptophan biosynthesis
6.1.1.2	tryptophan-tRNA ligase	AA	167	57	24	6	0	Tryptophan metabolism
6.1.1.12	aspartate-tRNA ligase	AA	167	99	23	16	0	Alanine and aspartate metabolism
6.1.1.22	asparagine-tRNA ligase	AA	167	95	23	4	0	Alanine and aspartate metabolism
6.1.1.6	lysine-tRNA ligase	AA	167	88	23	3	0	Lysine biosynthesis
6.1.1.20	phenylalanine-tRNA ligase	AA	167	83	23	8	0	Phenylalanine, tyrosine and tryptophan biosynthesis
6.1.1.18	glutamine-tRNA ligase	AA	167	62	23	11	395.456	Glutamate metabolism
6.1.1.4	leucine-tRNA ligase	AA	167	62	23	2	0	Valine, leucine and isoleucine biosynthesis
6.1.1.5	isoleucine-tRNA ligase	AA	167	60	23	2	0	Valine, leucine and isoleucine biosynthesis
6.1.1.14	glycine-tRNA ligase	AA	167	54	23	13	0	Glycine, serine and threonine metabolism
6.1.1.17	glutamate-tRNA ligase	AA CoV	167	51	23	17	4025.43	Glutamate metabolism; Porphyrin and chlorophyll metabolism
6.1.1.16	cysteine-tRNA ligase	AA	167	78	22	7	0	Cysteine metabolism
6.1.1.3	threonine-tRNA ligase	AA	167	75	22	4	0	Glycine, serine and threonine metabolism
6.1.1.15	proline-tRNA ligase	AA	167	72	22	6	0	Arginine and proline metabolism
6.1.1.7	alanine-tRNA ligase	AA	167	65	22	4	0	Alanine and aspartate metabolism
6.1.1.21	histidine-tRNA ligase	AA	167	43	22	7	0	Histidine metabolism
2.3.1.-	--	AA X SM C Gly L	166	169	26	36	60006.7	Valine, leucine and isoleucine degradation; Lysine biosynthesis; Lysine degradation; Histidine metabolism; Tyrosine metabolism; Phenylalanine metabolism; Lipopolysaccharide biosynthesis; Glycerolipid metabolism; Benzoate degradation via CoA ligation; Ethylbenzene degradation; Butanoate metabolism; Limonene and pinene degradation
3.6.1.14	adenosine-tetraphosphatase	N	166	113	26	13	2.16489	Purine metabolism
1.6.4.-	--	--	166	162	25	0	0	--
2.4.1.-	--	C Gly L	166	151	25	52	43274.6	Fructose and mannose metabolism; N-Glycans biosynthesis; Glycerolipid metabolism; Sphingoglycolipid metabolism; Blood group glycolipid biosynthesis-lactoseries; Blood group glycolipid biosynthesis-neolactoseries; Globoside metabolism; Ganglioside biosynthesis
1.8.1.-	--	--	166	137	25	0	0	--
2.-.-.-	Transferase	Gly	166	97	25	2	614	Lipopolysaccharide biosynthesis
2.4.2.-	--	AA	166	84	25	1	0	Histidine metabolism
1.2.4.1	pyruvate dehydrogenase (acetyl-transferring)	AA C	166	145	24	35	4153.42	Glycolysis / Gluconeogenesis; Valine, leucine and isoleucine biosynthesis; Pyruvate metabolism; Butanoate metabolism
2.7.4.-	--	--	166	102	24	0	0	--
2.7.4.14	cytidylate kinase	N	166	99	24	15	555.165	Pyrimidine metabolism
1.6.-.-	--	--	166	95	24	0	0	--
4.2.1.70	pseudouridylate synthase	N	166	80	24	7	0	Pyrimidine metabolism
4.4.1.-	--	--	166	99	23	0	0	--
2.7.1.48	uridine kinase	N	166	75	23	13	304.616	Pyrimidine metabolism
6.1.1.19	arginine-tRNA ligase	AA	166	58	22	11	0	Arginine and proline metabolism
1.1.1.-	--	AA X C L CoV	165	185	26	21	47216.1	Fructose and mannose metabolism; Galactose metabolism; Ascorbate and aldarate metabolism; Bile acid biosynthesis; Glycine, serine and threonine metabolism; Lysine degradation; Nucleotide sugars metabolism; Glycerolipid metabolism; Tetrachloroethene degradation; Benzoate degradation via CoA ligation; Butanoate metabolism; Vitamin B6 metabolism
1.2.1.-	--	AA X SM CoV	165	180	26	7	12621.7	Tryptophan metabolism; Nitrobenzene degradation; Vitamin B6 metabolism; Porphyrin and chlorophyll metabolism; Limonene and pinene degradation
2.7.3.-	--	--	165	141	26	0	0	--
2.7.1.40	pyruvate kinase	C E N	165	118	24	52	49177.3	Glycolysis / Gluconeogenesis; Purine metabolism; Pyruvate metabolism; Carbon fixation
6.-.-.-	Ligase	CoV	165	107	24	2	1229	Ubiquinone biosynthesis
1.6.1.1	NAD(P)+ transhydrogenase (B-specific)	CoV	165	105	24	9	0	Nicotinate and nicotinamide metabolism
1.4.1.13	glutamate synthase (NADPH)	AA E	165	87	24	24	2675.67	Glutamate metabolism; Nitrogen metabolism
2.7.4.9	dTMP kinase	N	165	32	22	11	225.659	Pyrimidine metabolism
2.7.-.-	--	Gly	164	173	26	2	1229	Lipopolysaccharide biosynthesis
5.3.1.6	ribose-5-phosphate isomerase	C E	164	57	22	8	1816.77	Pentose phosphate pathway; Carbon fixation
4.2.1.11	phosphopyruvate hydratase	AA C	163	146	26	8	10074.7	Glycolysis / Gluconeogenesis; Phenylalanine, tyrosine and tryptophan biosynthesis
1.1.1.5	acetoin dehydrogenase	C	163	157	25	2	0	Butanoate metabolism
1.17.4.1	ribonucleoside-diphosphate reductase	N	163	95	25	20	905.518	Purine metabolism; Pyrimidine metabolism
2.6.1.-	--	AA X CoV oAA	163	136	24	5	5532.28	Lysine biosynthesis; Aminophosphonate metabolism; Porphyrin and chlorophyll metabolism; Caprolactam degradation
5.3.1.1	triose-phosphate isomerase	C E L	163	114	24	13	4046.42	Glycolysis / Gluconeogenesis; Inositol metabolism; Fructose and mannose metabolism; Glycerolipid metabolism; Carbon fixation
5.4.2.1	phosphoglycerate mutase	C	163	99	24	4	1862.2	Glycolysis / Gluconeogenesis
1.18.1.3	ferredoxin-NAD+ reductase	L	163	92	24	2	0	Fatty acid metabolism
5.4.2.8	phosphomannomutase	C	163	73	24	5	1330.44	Fructose and mannose metabolism
1.7.1.4	nitrite reductase [NAD(P)H]	E	163	70	24	9	0	Nitrogen metabolism
6.3.4.6	urea carboxylase	AA E	163	70	24	4	129.589	Urea cycle and metabolism of amino groups; Nitrogen metabolism
4.4.1.1	cystathionine gamma-lyase	AA E oAA	163	111	23	39	5016.56	Methionine metabolism; Cysteine metabolism; Selenoamino acid metabolism; Nitrogen metabolism
4.4.1.16	selenocysteine lyase	oAA	163	42	22	7	602.424	Selenoamino acid metabolism
5.1.3.-	--	--	162	132	24	0	0	--
5.4.2.2	phosphoglucomutase	SM C	162	86	24	26	10240.1	Glycolysis / Gluconeogenesis; Pentose phosphate pathway; Galactose metabolism; Starch and sucrose metabolism; Streptomycin biosynthesis; Aminosugars metabolism
3.6.1.17	bis(5'-nucleosyl)-tetraphosphatase (asymmetrical)	N	162	87	23	20	238.613	Purine metabolism; Pyrimidine metabolism
2.1.1.45	thymidylate synthase	CoV N	162	69	23	15	4003.15	Pyrimidine metabolism; One carbon pool by folate
3.5.1.16	acetylornithine deacetylase	AA	162	60	23	7	577.757	Urea cycle and metabolism of amino groups
2.1.2.1	glycine hydroxymethyltransferase	AA E CoV oAA	162	107	21	41	27004.1	Glycine, serine and threonine metabolism; Lysine degradation; Cyanoamino acid metabolism; One carbon pool by folate; Methane metabolism
3.6.4.1	myosin ATPase	N	161	104	26	18	11.7335	Purine metabolism
2.5.1.6	methionine adenosyltransferase	AA oAA	161	132	24	12	3182.64	Methionine metabolism; Selenoamino acid metabolism
2.7.7.13	mannose-1-phosphate guanylyltransferase	C	161	75	23	5	248.114	Fructose and mannose metabolism
2.7.7.27	glucose-1-phosphate adenylyltransferase	C	161	55	23	8	318.58	Starch and sucrose metabolism
6.3.4.2	CTP synthase	N	161	45	23	9	0	Pyrimidine metabolism
2.4.1.8	maltose phosphorylase	C	161	43	23	11	1402.46	Starch and sucrose metabolism
2.7.8.5	CDP-diacylglycerol-glycerol-3-phosphate 3-phosphatidyltransferase	L	161	38	23	13	2636.7	Glycerolipid metabolism
2.1.2.2	phosphoribosylglycinamide formyltransferase	CoV N	161	23	22	18	3048.44	Purine metabolism; One carbon pool by folate
1.11.1.-	--	--	160	165	25	0	0	--
2.7.7.24	glucose-1-phosphate thymidylyltransferase	SM C	160	54	23	7	424.689	Nucleotide sugars metabolism; Streptomycin biosynthesis; Polyketide sugar unit biosynthesis
1.1.1.205	IMP dehydrogenase	N	160	93	22	14	42.2723	Purine metabolism
1.18.1.-	--	--	160	57	22	0	0	--
5.4.2.3	phosphoacetylglucosamine mutase	C	160	45	22	6	2592.18	Aminosugars metabolism
1.6.99.-	--	CoV	160	29	22	3	73.9168	Porphyrin and chlorophyll metabolism
1.6.5.3	NADH dehydrogenase (ubiquinone)	CoV	159	177	26	2	0	Ubiquinone biosynthesis
1.1.1.27	L-lactate dehydrogenase	AA C	159	117	25	26	2934.12	Glycolysis / Gluconeogenesis; Cysteine metabolism; Pyruvate metabolism; Propanoate metabolism
3.5.1.54	allophanate hydrolase	AA X	159	65	24	2	0	Urea cycle and metabolism of amino groups; Atrazine degradation
2.2.1.7	1-deoxy-D-xylulose-5-phosphate synthase	L	159	82	23	0	0	Sterols biosynthesis
1.5.3.1	sarcosine oxidase	AA	159	59	23	14	209.898	Glycine, serine and threonine metabolism
1.3.3.4	protoporphyrinogen oxidase	CoV	159	36	23	3	171.64	Porphyrin and chlorophyll metabolism
5.4.2.-	--	--	159	17	23	0	0	--
2.7.7.8	polyribonucleotide nucleotidyltransferase	N	159	59	22	19	144.186	Purine metabolism; Pyrimidine metabolism
2.7.6.1	ribose-phosphate diphosphokinase	C N	159	82	21	7	1413.08	Pentose phosphate pathway; Purine metabolism
4.1.2.13	fructose-bisphosphate aldolase	C E	158	162	24	15	8602.48	Glycolysis / Gluconeogenesis; Pentose phosphate pathway; Fructose and mannose metabolism; Carbon fixation
2.1.2.-	--	AA	158	23	24	21	1392.57	Glycine, serine and threonine metabolism
2.2.1.1	transketolase	C E	158	113	23	16	5216.37	Pentose phosphate pathway; Carbon fixation
6.4.1.1	pyruvate carboxylase	AA C	158	82	23	36	8422.99	Citrate cycle (TCA cycle); Alanine and aspartate metabolism; Pyruvate metabolism
1.5.1.6	formyltetrahydrofolate dehydrogenase	CoV	158	138	22	12	19.0001	One carbon pool by folate
5.3.1.9	glucose-6-phosphate isomerase	C	158	85	22	12	392.906	Glycolysis / Gluconeogenesis; Pentose phosphate pathway; Starch and sucrose metabolism
1.6.5.4	monodehydroascorbate reductase (NADH)	C	158	78	22	6	0	Ascorbate and aldarate metabolism
4.1.2.-	--	AA X C Gly	158	58	22	16	32774.8	Pentose and glucuronate interconversions; Fructose and mannose metabolism; Lysine degradation; Tyrosine metabolism; Sphingoglycolipid metabolism; Nitrobenzene degradation; 1,4-Dichlorobenzene degradation; Fluorene degradation; Carbazole degradation; Styrene degradation
1.18.1.1	rubredoxin-NAD+ reductase	L	158	51	21	2	0	Fatty acid metabolism
2.7.8.-	--	L CoV oAA	158	20	21	15	4763.03	Aminophosphonate metabolism; Glycerolipid metabolism; Sphingophospholipid biosynthesis; Porphyrin and chlorophyll metabolism
2.1.1.107	uroporphyrin-III C-methyltransferase	CoV	158	12	20	4	4842.11	Porphyrin and chlorophyll metabolism
1.1.1.1	alcohol dehydrogenase	AA C L	157	165	26	20	10228.7	Glycolysis / Gluconeogenesis; Fatty acid metabolism; Bile acid biosynthesis; Tyrosine metabolism; Glycerolipid metabolism
1.3.1.-	--	AA X C L CoV	157	158	25	19	25881	Fatty acid biosynthesis (path 2); 1,1,1-Trichloro-2,2-bis(4-chlorophenyl)ethane (DDT) degradation; Tryptophan metabolism; Propanoate metabolism; Porphyrin and chlorophyll metabolism
2.5.1.-	--	Gly CoV	157	137	25	3	961.246	Ubiquinone biosynthesis; N-Glycans biosynthesis
6.2.1.3	long-chain-fatty-acid-CoA ligase	L	157	149	24	4	0	Fatty acid metabolism
2.7.7.9	UTP-glucose-1-phosphate uridylyltransferase	C	157	102	24	17	764.929	Pentose and glucuronate interconversions; Galactose metabolism; Starch and sucrose metabolism; Nucleotide sugars metabolism
2.6.1.1	aspartate transaminase	AA SM E	157	139	23	76	56095.4	Glutamate metabolism; Alanine and aspartate metabolism; Cysteine metabolism; Arginine and proline metabolism; Tyrosine metabolism; Phenylalanine metabolism; Phenylalanine, tyrosine and tryptophan biosynthesis; Carbon fixation; Alkaloid biosynthesis I
4.1.1.-	--	AA X SM C CoV oAA N	157	94	23	50	63637.5	Ascorbate and aldarate metabolism; Ubiquinone biosynthesis; Purine metabolism; Arginine and proline metabolism; Tyrosine metabolism; 1,1,1-Trichloro-2,2-bis(4-chlorophenyl)ethane (DDT) degradation; Tryptophan metabolism; Aminophosphonate metabolism; Pyruvate metabolism; Fluorene degradation; Flavonoids, stilbene and lignin biosynthesis; Alkaloid biosynthesis I
6.3.5.-	--	--	157	80	23	0	0	--
1.3.1.31	2-enoate reductase	AA	157	31	22	2	0	Phenylalanine metabolism
2.7.1.23	NAD+ kinase	CoV	157	35	21	9	0	Nicotinate and nicotinamide metabolism
2.5.1.29	farnesyltranstransferase	SM L	156	75	25	9	29	Sterols biosynthesis; Terpenoid biosynthesis
2.5.1.1	dimethylallyltranstransferase	SM L	156	65	25	8	14	Sterols biosynthesis; Terpenoid biosynthesis
2.5.1.30	trans-hexaprenyltranstransferase	L	156	47	25	2	1	Sterols biosynthesis
1.2.4.4	3-methyl-2-oxobutanoate dehydrogenase	AA	156	124	23	4	1420.84	Valine, leucine and isoleucine degradation
6.3.5.5	carbamoyl-phosphate synthase (glutamine-hydrolysing)	AA N	156	49	23	13	613.824	Pyrimidine metabolism; Glutamate metabolism
3.5.99.6	glucosamine-6-phosphate deaminase	C	156	53	22	6	0	Aminosugars metabolism
2.1.1.64	3-dEM ethylubiquinone-9 3-O-methyltransferase	CoV	156	50	21	3	81.5958	Ubiquinone biosynthesis
6.3.5.1	NAD+ synthase (glutamine-hydrolysing)	AA CoV	156	35	21	19	2436.08	Glutamate metabolism; Nicotinate and nicotinamide metabolism
2.7.7.2	FMN adenylyltransferase	CoV	156	21	20	3	0	Riboflavin metabolism
2.1.-.-	--	--	156	30	18	0	0	--
2.7.4.10	nucleoside-triphosphate-adenylate kinase	N	155	95	23	13	5.94084	Pyrimidine metabolism
2.3.1.41	3-oxoacyl-[acyl-carrier-protein] synthase	L	155	67	23	8	943.141	Fatty acid biosynthesis (path 1)
2.7.7.22	mannose-1-phosphate guanylyltransferase (GDP)	C	155	67	23	5	248.114	Fructose and mannose metabolism
4.1.3.27	anthranilate synthase	AA	155	45	23	3	4904	Phenylalanine, tyrosine and tryptophan biosynthesis
2.4.2.10	orotate phosphoribosyltransferase	N	155	44	23	4	758.065	Pyrimidine metabolism
2.5.1.10	geranyltranstransferase	SM L	155	44	23	8	14	Sterols biosynthesis; Terpenoid biosynthesis
2.5.1.11	trans-octaprenyltranstransferase	L	155	38	23	1	0	Sterols biosynthesis
5.99.1.-	--	--	155	33	23	0	0	--
1.3.99.1	succinate dehydrogenase	X C E	154	154	26	7	2044.92	Citrate cycle (TCA cycle); Benzoate degradation via CoA ligation; Butanoate metabolism; Reductive carboxylate cycle (CO2 fixation)
1.1.1.37	malate dehydrogenase	C E	154	160	25	18	5295.32	Citrate cycle (TCA cycle); Pyruvate metabolism; Glyoxylate and dicarboxylate metabolism; Carbon fixation; Reductive carboxylate cycle (CO2 fixation)
2.7.1.11	6-phosphofructokinase	C	154	88	25	16	3707.87	Glycolysis / Gluconeogenesis; Pentose phosphate pathway; Fructose and mannose metabolism; Galactose metabolism
3.1.3.3	phosphoserine phosphatase	AA	154	34	25	10	917.835	Glycine, serine and threonine metabolism
5.1.3.2	UDP-glucose 4-epimerase	C	154	132	24	10	639.667	Galactose metabolism; Nucleotide sugars metabolism
1.3.3.3	coproporphyrinogen oxidase	CoV	154	68	24	2	705.19	Porphyrin and chlorophyll metabolism
4.2.1.2	fumarate hydratase	C E	154	59	24	3	1090.85	Citrate cycle (TCA cycle); Reductive carboxylate cycle (CO2 fixation)
2.7.7.23	UDP-N-acetylglucosamine diphosphorylase	C	154	58	24	5	1405.68	Aminosugars metabolism
6.3.5.2	GMP synthase (glutamine-hydrolysing)	AA N	154	50	24	24	8139.67	Purine metabolism; Glutamate metabolism
4.3.2.2	adenylosuccinate lyase	AA N	154	44	24	16	4288.36	Purine metabolism; Alanine and aspartate metabolism
2.5.1.31	di-trans,poly-cis-decaprenylcistransferase	SM	154	34	24	0	0	Terpenoid biosynthesis
5.5.1.2	3-carboxy-cis,cis-muconate cycloisomerase	X	154	15	24	3	653.746	Benzoate degradation via hydroxylation
6.4.1.3	propionyl-CoA carboxylase	AA C	154	90	23	13	602.354	Valine, leucine and isoleucine degradation; Propanoate metabolism
2.6.1.9	histidinol-phosphate transaminase	AA	154	86	23	29	3716.11	Histidine metabolism; Tyrosine metabolism; Phenylalanine metabolism; Phenylalanine, tyrosine and tryptophan biosynthesis
2.6.1.17	succinyldiaminopimelate transaminase	AA	154	85	23	2	1015.84	Lysine biosynthesis
6.3.4.14	biotin carboxylase	L	154	75	23	1	0	Fatty acid biosynthesis (path 1)
4.2.1.-	--	AA X SM C L CoV oAA	154	115	22	20	24003.6	Bile acid biosynthesis; Ubiquinone biosynthesis; Tyrosine metabolism; Benzoate degradation via hydroxylation; Cyanoamino acid metabolism; Tetrachloroethene degradation; Benzoate degradation via CoA ligation; Butanoate metabolism; Limonene and pinene degradation
2.4.2.14	amidophosphoribosyltransferase	AA N	154	38	22	12	2371.08	Purine metabolism; Glutamate metabolism
1.2.1.12	glyceraldehyde-3-phosphate dehydrogenase (phosphorylating)	C	153	178	26	4	895.642	Glycolysis / Gluconeogenesis
1.1.1.100	3-oxoacyl-[acyl-carrier-protein] reductase	L	153	168	26	5	0.6	Fatty acid biosynthesis (path 1)
1.1.1.30	3-hydroxybutyrate dehydrogenase	C L	153	159	25	5	1229.33	Synthesis and degradation of ketone bodies; Butanoate metabolism
1.1.1.47	glucose 1-dehydrogenase	C	153	157	25	4	0	Pentose phosphate pathway
1.1.1.62	estradiol 17beta-dehydrogenase	L	153	155	25	7	0	Androgen and estrogen metabolism
1.1.1.36	acetoacetyl-CoA reductase	C	153	152	25	9	954.351	Butanoate metabolism
1.1.1.125	2-deoxy-D-gluconate 3-dehydrogenase	C	153	148	25	4	7322	Pentose and glucuronate interconversions
1.1.1.236	tropinone reductase	SM	153	142	25	1	0	Alkaloid biosynthesis II
1.3.1.28	2,3-dihydro-2,3-dihydroxybenzoate dehydrogenase	CoV	153	137	25	2	40.8964	Ubiquinone biosynthesis
1.1.1.102	3-dehydrosphinganine reductase	Gly	153	133	25	3	1229	Sphingoglycolipid metabolism
1.1.1.153	sepiapterin reductase	CoV	153	129	25	0	0	Folate biosynthesis
1.1.1.56	ribitol 2-dehydrogenase	C	153	128	25	2	0	Pentose and glucuronate interconversions
1.1.1.14	L-iditol 2-dehydrogenase	C	153	156	24	10	496.58	Fructose and mannose metabolism
3.6.1.15	nucleoside-triphosphatase	CoV N	153	53	24	22	8575.07	Purine metabolism; Thiamine metabolism
4.3.2.1	argininosuccinate lyase	AA	153	37	24	14	1160.3	Urea cycle and metabolism of amino groups; Alanine and aspartate metabolism; Arginine and proline metabolism
2.4.-.-	--	--	153	31	24	0	0	--
2.6.1.5	tyrosine transaminase	AA SM	153	108	23	25	1174.92	Tyrosine metabolism; Phenylalanine, tyrosine and tryptophan biosynthesis; Alkaloid biosynthesis I
2.2.1.2	transaldolase	C	153	96	23	5	0	Pentose phosphate pathway
6.4.1.4	methylcrotonoyl-CoA carboxylase	AA	153	86	23	4	167.548	Valine, leucine and isoleucine degradation
6.3.2.-	--	AA CoV	152	149	26	5	3516.61	Ubiquinone biosynthesis; Tryptophan metabolism
1.6.5.-	--	X CoV	152	132	26	3	1020.84	Ubiquinone biosynthesis; gamma-Hexachlorocyclohexane degradation; 1,4-Dichlorobenzene degradation
1.1.1.35	3-hydroxyacyl-CoA dehydrogenase	AA X C L	152	158	25	17	9686.21	Fatty acid biosynthesis (path 2); Fatty acid metabolism; Valine, leucine and isoleucine degradation; Lysine degradation; Tryptophan metabolism; Benzoate degradation via CoA ligation; Butanoate metabolism
1.1.1.206	tropine dehydrogenase	SM	152	136	25	1	0	Alkaloid biosynthesis II
1.1.1.51	3(or 17)beta-hydroxysteroid dehydrogenase	L	152	138	24	14	869.804	Androgen and estrogen metabolism
1.1.1.140	sorbitol-6-phosphate 2-dehydrogenase	C	152	128	24	10	3125.3	Fructose and mannose metabolism
1.2.1.2	formate dehydrogenase	C E	152	126	24	18	5775.17	Glyoxylate and dicarboxylate metabolism; Methane metabolism
6.2.1.20	long-chain-fatty-acid-[acyl-carrier-protein] ligase	L	152	88	24	0	0	Fatty acid metabolism
4.3.1.1	aspartate ammonia-lyase	AA E	152	53	24	43	3808.74	Alanine and aspartate metabolism; Nitrogen metabolism
4.2.1.46	dTDP-glucose 4,6-dehydratase	SM C	152	122	23	5	2456	Nucleotide sugars metabolism; Streptomycin biosynthesis; Polyketide sugar unit biosynthesis
2.6.1.57	aromatic-amino-acid transaminase	AA SM	152	101	23	29	9327.57	Tyrosine metabolism; Phenylalanine metabolism; Phenylalanine, tyrosine and tryptophan biosynthesis; Alkaloid biosynthesis I
2.2.1.3	formaldehyde transketolase	E	152	83	23	10	1397.64	Methane metabolism
3.4.11.5	prolyl aminopeptidase	AA	152	67	23	6	0	Arginine and proline metabolism
6.3.4.16	carbamoyl-phosphate synthase (ammonia)	AA E	152	37	23	30	926.634	Urea cycle and metabolism of amino groups; Glutamate metabolism; Arginine and proline metabolism; Nitrogen metabolism
2.3.1.12	dihydrolipoyllysine-residue acetyltransferase	C	152	123	22	32	2352.89	Glycolysis / Gluconeogenesis; Pyruvate metabolism
6.3.5.4	asparagine synthase (glutamine-hydrolysing)	AA E	152	81	22	25	264.7	Alanine and aspartate metabolism; Nitrogen metabolism
3.5.1.4	amidase	AA X oAA	152	67	22	16	5621.1	Arginine and proline metabolism; Phenylalanine metabolism; Tryptophan metabolism; Cyanoamino acid metabolism; Benzoate degradation via CoA ligation; Styrene degradation
3.5.4.12	dCMP deaminase	N	152	49	21	9	59.6526	Pyrimidine metabolism
3.5.4.3	guanine deaminase	N	152	47	21	7	5.37885	Purine metabolism
2.1.2.9	methionyl-tRNA formyltransferase	AA CoV	152	13	21	13	182.957	Methionine metabolism; One carbon pool by folate
6.3.1.5	NAD+ synthase	E CoV	152	3	21	37	16309.4	Nicotinate and nicotinamide metabolism; Nitrogen metabolism
1.1.1.146	11beta-hydroxysteroid dehydrogenase	L	151	101	25	7	17.1412	C21-Steroid hormone metabolism; Androgen and estrogen metabolism
1.1.1.233	N-acylmannosamine 1-dehydrogenase	C	151	123	24	1	0	Aminosugars metabolism
2.6.1.44	alanine-glyoxylate transaminase	AA	151	103	23	18	2485.47	Alanine and aspartate metabolism; Glycine, serine and threonine metabolism
2.6.1.16	glutamine-fructose-6-phosphate transaminase (isomerizing)	AA C	151	55	22	16	26465.1	Glutamate metabolism; Aminosugars metabolism
3.5.1.14	aminoacylase	AA	151	90	21	7	577.757	Urea cycle and metabolism of amino groups
3.5.4.5	cytidine deaminase	N	151	53	20	11	11.7547	Pyrimidine metabolism
1.2.1.3	aldehyde dehydrogenase (NAD+)	AA X SM C L oAA	150	153	24	51	76776.3	Glycolysis / Gluconeogenesis; Ascorbate and aldarate metabolism; Fatty acid metabolism; Bile acid biosynthesis; Valine, leucine and isoleucine degradation; Lysine degradation; Arginine and proline metabolism; Histidine metabolism; Tryptophan metabolism; beta-Alanine metabolism; Glycerolipid metabolism; Pyruvate metabolism; 1,2-Dichloroethane degradation; Propanoate metabolism; Butanoate metabolis…
1.1.1.184	carbonyl reductase (NADPH)	L	150	152	24	2	0	Prostaglandin and leukotriene metabolism
1.1.1.53	3alpha(or 20beta)-hydroxysteroid dehydrogenase	L	150	141	24	4	49.7061	Bile acid biosynthesis; C21-Steroid hormone metabolism
4.6.1.1	adenylate cyclase	N	150	135	24	16	50.3023	Purine metabolism
1.1.1.10	L-xylulose reductase	C	150	102	24	6	1049.51	Pentose and glucuronate interconversions
2.4.1.83	dolichyl-phosphate beta-D-mannosyltransferase	Gly	150	41	24	3	0	N-Glycans biosynthesis
2.7.7.33	glucose-1-phosphate cytidylyltransferase	C	150	30	23	13	5105.09	Starch and sucrose metabolism; Nucleotide sugars metabolism
5.1.3.7	UDP-N-acetylglucosamine 4-epimerase	C	150	100	22	4	0	Aminosugars metabolism
4.4.1.8	cystathionine beta-lyase	AA E oAA	150	91	21	43	6920.1	Methionine metabolism; Cysteine metabolism; Selenoamino acid metabolism; Nitrogen metabolism; Sulfur metabolism
6.3.4.3	formate-tetrahydrofolate ligase	C CoV	150	71	21	20	1065.33	Glyoxylate and dicarboxylate metabolism; One carbon pool by folate
4.4.1.14	1-aminocyclopropane-1-carboxylate synthase	C	150	50	21	1	0	Propanoate metabolism
6.3.4.1	GMP synthase	N	150	23	21	14	0.257576	Purine metabolism
6.3.2.4	D-alanine-D-alanine ligase	Gly oAA	150	10	21	4	1202.5	D-Alanine metabolism; Peptidoglycan biosynthesis
2.5.1.9	riboflavin synthase	CoV	150	31	20	3	3681	Riboflavin metabolism
1.1.1.138	mannitol 2-dehydrogenase (NADP+)	C	149	115	24	9	0	Fructose and mannose metabolism
1.1.1.275	(+)-trans-carveol dehydrogenase	SM	149	104	24	0	0	Monoterpenoid biosynthesis; Limonene and pinene degradation
1.1.1.105	retinol dehydrogenase	CoV	149	86	24	1	0	Retinol metabolism
1.3.1.55	Obsolete Deleted entry	X	149	122	23	1	0	Benzoate degradation via CoA ligation
1.1.1.94	glycerol-3-phosphate dehydrogenase [NAD(P)+]	L	149	39	23	11	644.975	Glycerolipid metabolism
1.3.3.1	dihydroorotate oxidase	N	149	38	23	4	32.3758	Pyrimidine metabolism
4.1.1.21	phosphoribosylaminoimidazole carboxylase	N	149	32	23	2	124.25	Purine metabolism
3.1.3.18	phosphoglycolate phosphatase	C	149	66	22	6	151.927	Glyoxylate and dicarboxylate metabolism
4.1.1.3	oxaloacetate decarboxylase	AA C	149	48	22	31	9648.14	Arginine and proline metabolism; Pyruvate metabolism
2.1.3.2	aspartate carbamoyltransferase	AA N	149	32	22	18	4304.46	Pyrimidine metabolism; Alanine and aspartate metabolism
2.1.3.3	ornithine carbamoyltransferase	AA	149	29	22	12	1917.03	Urea cycle and metabolism of amino groups; Arginine and proline metabolism
3.5.4.1	cytosine deaminase	N	149	40	21	9	11.2566	Pyrimidine metabolism
3.5.4.9	methenyltetrahydrofolate cyclohydrolase	C CoV	149	45	20	19	414.11	Glyoxylate and dicarboxylate metabolism; One carbon pool by folate
5.-.-.-	Isomerase	C Gly	149	30	19	5	3491.41	Pentose and glucuronate interconversions; Lipopolysaccharide biosynthesis
4.3.1.17	L-serine ammonia-lyase	AA	149	24	19	12	671.731	Glycine, serine and threonine metabolism; Cysteine metabolism
2.7.7.3	pantetheine-phosphate adenylyltransferase	CoV	149	6	19	5	17.5756	Pantothenate and CoA biosynthesis
6.2.1.-	--	X SM C	148	141	24	9	6929.01	Benzoate degradation via CoA ligation; Propanoate metabolism; Ethylbenzene degradation; Limonene and pinene degradation
6.4.1.2	acetyl-CoA carboxylase	SM C L	148	81	24	24	11140.2	Fatty acid biosynthesis (path 1); Tetracycline biosynthesis; Pyruvate metabolism; Propanoate metabolism
4.1.1.35	UDP-glucuronate decarboxylase	C	148	91	23	4	95.2688	Starch and sucrose metabolism; Nucleotide sugars metabolism
4.1.1.23	orotidine-5'-phosphate decarboxylase	N	148	33	23	9	1885.61	Pyrimidine metabolism
1.3.1.9	enoyl-[acyl-carrier-protein] reductase (NADH)	L	148	102	22	7	91.2109	Fatty acid biosynthesis (path 1)
2.7.1.15	ribokinase	C	148	73	22	6	36.8684	Pentose phosphate pathway
2.4.2.1	purine-nucleoside phosphorylase	CoV N	148	36	22	33	6996	Purine metabolism; Pyrimidine metabolism; Nicotinate and nicotinamide metabolism
2.7.7.41	phosphatidate cytidylyltransferase	L	148	32	21	9	566.127	Glycerolipid metabolism
2.7.2.4	aspartate kinase	AA	148	31	16	1	0	Glycine, serine and threonine metabolism; Lysine biosynthesis
1.11.1.7	peroxidase	AA SM E L	147	162	25	18	11925.6	Phenylalanine metabolism; Prostaglandin and leukotriene metabolism; Methane metabolism; Flavonoids, stilbene and lignin biosynthesis
6.2.1.1	acetate-CoA ligase	C E	147	124	24	33	5825.64	Glycolysis / Gluconeogenesis; Pyruvate metabolism; Propanoate metabolism; Reductive carboxylate cycle (CO2 fixation)
1.2.1.11	aspartate-sEM ialdehyde dehydrogenase	AA	147	48	24	3	1229	Glycine, serine and threonine metabolism; Lysine biosynthesis
1.2.-.-	--	X SM	147	139	23	2	7.6824	1,1,1-Trichloro-2,2-bis(4-chlorophenyl)ethane (DDT) degradation; Limonene and pinene degradation
1.5.1.12	1-pyrroline-5-carboxylate dehydrogenase	AA	147	137	23	20	3978.85	Glutamate metabolism; Arginine and proline metabolism
2.6.1.2	alanine transaminase	AA E	147	90	22	24	6109.83	Glutamate metabolism; Alanine and aspartate metabolism; Carbon fixation
1.1.1.40	malate dehydrogenase (oxaloacetate-decarboxylating) (NADP+)	C E	147	88	22	27	866.741	Pyruvate metabolism; Carbon fixation
4.1.1.41	methylmalonyl-CoA decarboxylase	C	147	64	22	12	344.191	Propanoate metabolism
4.1.3.-	--	C CoV	147	45	22	21	6464.92	Ubiquinone biosynthesis; Pyruvate metabolism
2.2.-.-	--	--	147	35	22	0	0	--
5.1.3.1	ribulose-phosphate 3-epimerase	C E	147	55	20	10	2215.37	Pentose phosphate pathway; Pentose and glucuronate interconversions; Carbon fixation
1.5.1.5	methylenetetrahydrofolate dehydrogenase (NADP+)	C CoV	147	42	20	10	161.397	Glyoxylate and dicarboxylate metabolism; One carbon pool by folate
1.17.1.2	4-hydroxy-3-methylbut-2-enyl diphosphate reductase	L	147	41	20	6	15	Sterols biosynthesis
5.1.1.17	isopenicillin-N epimerase	SM	147	10	19	3	15	Penicillins and cephalosporins biosynthesis
1.2.1.10	acetaldehyde dehydrogenase (acetylating)	C	146	126	23	24	12706.1	Pyruvate metabolism; Butanoate metabolism
4.2.1.45	CDP-glucose 4,6-dehydratase	C	146	71	23	1	0	Starch and sucrose metabolism
2.4.1.21	starch synthase	C	146	97	22	5	1.41783	Starch and sucrose metabolism
1.1.1.39	malate dehydrogenase (decarboxylating)	C E	146	77	22	27	866.741	Pyruvate metabolism; Carbon fixation
6.3.5.7	glutaminyl-tRNA synthase (glutamine-hydrolysing)	AA	146	59	22	2	4.44118	Glutamate metabolism
6.3.4.13	phosphoribosylamine-glycine ligase	N	146	28	22	2	91.2696	Purine metabolism
2.5.1.33	trans-pentaprenyltranstransferase	L	146	27	22	1	0	Sterols biosynthesis
2.6.1.7	kynurenine-oxoglutarate transaminase	AA	146	55	21	5	160.197	Tryptophan metabolism
4.2.-.-	--	--	146	48	21	0	0	--
2.6.1.66	valine-pyruvate transaminase	AA	146	18	21	5	98.2648	Valine, leucine and isoleucine biosynthesis
1.5.1.15	methylenetetrahydrofolate dehydrogenase (NAD+)	CoV	146	25	20	10	161.397	One carbon pool by folate
2.7.1.24	dephospho-CoA kinase	CoV	146	14	20	3	530.006	Pantothenate and CoA biosynthesis
2.3.1.51	1-acylglycerol-3-phosphate O-acyltransferase	L	146	56	18	6	77.1839	Glycerolipid metabolism
2.5.1.19	3-phosphoshikimate 1-carboxyvinyltransferase	AA	146	28	17	2	145.769	Phenylalanine, tyrosine and tryptophan biosynthesis
1.1.99.5	glycerol-3-phosphate dehydrogenase	L	145	135	25	11	644.975	Glycerolipid metabolism
2.7.4.6	nucleoside-diphosphate kinase	N	145	134	25	31	627.545	Purine metabolism; Pyrimidine metabolism
6.3.1.2	glutamate-ammonia ligase	AA E Gly	145	132	25	49	15404.8	Glutamate metabolism; Peptidoglycan biosynthesis; Nitrogen metabolism
3.1.2.6	hydroxyacylglutathione hydrolase	C	145	84	24	4	80.6268	Pyruvate metabolism
1.2.1.43	formate dehydrogenase (NADP+)	E	145	62	24	5	288.706	Methane metabolism
1.4.3.16	L-aspartate oxidase	AA CoV	145	75	22	18	258.783	Alanine and aspartate metabolism; Nicotinate and nicotinamide metabolism
4.2.3.1	threonine synthase	AA CoV	145	73	21	7	2895.75	Glycine, serine and threonine metabolism; Vitamin B6 metabolism
3.2.2.1	purine nucleosidase	CoV N	145	48	21	19	637.826	Purine metabolism; Nicotinate and nicotinamide metabolism
1.7.1.7	GMP reductase	N	145	34	21	17	72.0768	Purine metabolism
6.3.4.15	biotin-[acetyl-CoA-carboxylase] ligase	CoV	145	12	21	3	0	Biotin metabolism
2.7.9.2	pyruvate, water dikinase	C E	145	15	17	25	601.649	Pyruvate metabolism; Reductive carboxylate cycle (CO2 fixation)
1.2.1.13	glyceraldehyde-3-phosphate dehydrogenase (NADP+) (phosphorylating)	E	144	158	25	5	367.93	Carbon fixation
1.1.1.50	3alpha-hydroxysteroid dehydrogenase (B-specific)	L	144	126	24	6	267.382	Bile acid biosynthesis; C21-Steroid hormone metabolism; Androgen and estrogen metabolism
1.3.-.-	--	X SM	144	120	24	7	2596.85	1,1,1-Trichloro-2,2-bis(4-chlorophenyl)ethane (DDT) degradation; Limonene and pinene degradation; Flavonoids, stilbene and lignin biosynthesis
3.1.1.5	lysophospholipase	L	144	116	24	5	195.568	Phospholipid degradation
1.2.1.19	aminobutyraldehyde dehydrogenase	AA oAA	144	137	22	6	260.952	Arginine and proline metabolism; beta-Alanine metabolism
2.7.1.4	fructokinase	C	144	65	22	19	269.35	Fructose and mannose metabolism; Starch and sucrose metabolism
5.1.3.20	ADP-glyceromanno-heptose 6-epimerase	Gly	144	57	22	1	0	Lipopolysaccharide biosynthesis
6.3.4.4	adenylosuccinate synthase	AA N	144	57	22	28	14286.9	Purine metabolism; Alanine and aspartate metabolism
2.1.3.1	methylmalonyl-CoA carboxytransferase	C	144	46	22	12	344.191	Propanoate metabolism
3.6.1.19	nucleoside-triphosphate diphosphatase	N	144	24	22	40	5476.42	Purine metabolism; Pyrimidine metabolism
2.7.4.8	guanylate kinase	N	144	68	21	19	1159.68	Purine metabolism
4.3.1.19	threonine ammonia-lyase	AA	144	68	21	14	2309.62	Glycine, serine and threonine metabolism
2.3.1.57	diamine N-acetyltransferase	AA	144	36	21	6	140.915	Arginine and proline metabolism
2.7.4.7	phosphomethylpyrimidine kinase	CoV	144	19	21	1	0	Thiamine metabolism
2.4.1.87	N-acetyllactosaminide 3-alpha-galactosyltransferase	Gly	144	4	21	12	1.66667	Blood group glycolipid biosynthesis-lactoseries; Blood group glycolipid biosynthesis-neolactoseries
2.7.1.26	riboflavin kinase	CoV	144	20	18	4	905.148	Riboflavin metabolism
2.5.1.54	3-deoxy-7-phosphoheptulonate synthase	AA	144	70	17	1	0	Phenylalanine, tyrosine and tryptophan biosynthesis
1.1.99.-	--	X SM oAA	143	137	25	5	2182.58	Benzoate degradation via hydroxylation; Aminophosphonate metabolism; Limonene and pinene degradation
1.3.99.7	glutaryl-CoA dehydrogenase	AA X L	143	115	25	8	1799.81	Fatty acid metabolism; Lysine degradation; Tryptophan metabolism; Benzoate degradation via CoA ligation
1.2.1.22	lactaldehyde dehydrogenase	C	143	140	24	27	14246.5	Pyruvate metabolism
5.1.1.3	glutamate racEM ase	AA oAA	143	65	24	16	764.055	Glutamate metabolism; D-Glutamine and D-glutamate metabolism
1.1.1.103	L-threonine 3-dehydrogenase	AA	143	125	23	6	11.5842	Glycine, serine and threonine metabolism
4.2.1.47	GDP-mannose 4,6-dehydratase	C	143	77	23	6	3863.31	Fructose and mannose metabolism
1.3.1.19	cis-1,2-dihydrobenzene-1,2-diol dehydrogenase	X	143	61	23	5	1469	Toluene and xylene degradation; Nitrobenzene degradation; Styrene degradation
3.5.1.18	succinyl-diaminopimelate desuccinylase	AA	143	54	22	3	253.413	Lysine biosynthesis
2.7.8.15	UDP-N-acetylglucosamine-dolichyl-phosphate	Gly	143	18	22	0	0	N-Glycans biosynthesis
2.3.1.4	glucosamine 6-phosphate N-acetyltransferase	AA C	143	25	21	9	1051.17	Glutamate metabolism; Aminosugars metabolism
1.3.99.11	dihydroorotate dehydrogenase	N	143	7	21	4	32.3758	Pyrimidine metabolism
4.2.1.20	tryptophan synthase	AA	143	51	20	1	0	Phenylalanine, tyrosine and tryptophan biosynthesis
1.1.1.133	dTDP-4-dehydrorhamnose reductase	SM C	143	40	20	1	0	Nucleotide sugars metabolism; Streptomycin biosynthesis
2.4.2.19	nicotinate-nucleotide diphosphorylase (carboxylating)	CoV	143	19	20	7	0	Nicotinate and nicotinamide metabolism
6.3.2.17	tetrahydrofolylpolyglutamate synthase	CoV	143	29	19	2	0	Folate biosynthesis
2.7.8.13	phospho-N-acetylmuramoyl-pentapeptide-transferase	Gly	143	5	19	3	891.33	Peptidoglycan biosynthesis
2.8.1.6	biotin synthase	CoV	143	29	18	4	12	Biotin metabolism
2.7.1.71	shikimate kinase	AA	143	19	17	3	260.338	Phenylalanine, tyrosine and tryptophan biosynthesis
2.7.9.1	pyruvate, phosphate dikinase	C E	143	17	17	25	462.713	Pyruvate metabolism; Carbon fixation
1.11.-.-	--	--	142	126	25	0	0	--
6.2.1.12	4-coumarate-CoA ligase	SM	142	117	24	10	6799.55	Flavonoids, stilbene and lignin biosynthesis
6.2.1.26	o-succinylbenzoate-CoA ligase	CoV	142	114	24	2	325.937	Ubiquinone biosynthesis
6.2.1.32	anthranilate-CoA ligase	X	142	75	24	0	0	Carbazole degradation; Benzoate degradation via CoA ligation
6.1.1.13	D-alanine-poly(phosphoribitol) ligase	oAA	142	63	24	3	0	D-Alanine metabolism
2.4.1.117	dolichyl-phosphate beta-glucosyltransferase	Gly	142	37	24	3	0	N-Glycans biosynthesis
1.2.1.16	succinate-sEM ialdehyde dehydrogenase [NAD(P)+]	AA C	142	146	23	5	2519.37	Glutamate metabolism; Tyrosine metabolism; Butanoate metabolism
1.2.1.8	betaine-aldehyde dehydrogenase	AA	142	141	23	3	614	Glycine, serine and threonine metabolism
2.7.7.37	aldose-1-phosphate nucleotidyltransferase	C	142	28	23	0	0	Nucleotide sugars metabolism
2.5.1.47	cysteine synthase	AA E oAA	142	98	22	15	6333.68	Cysteine metabolism; Selenoamino acid metabolism; Sulfur metabolism
2.6.1.19	4-aminobutyrate transaminase	AA C oAA	142	98	22	13	4509.39	Glutamate metabolism; Alanine and aspartate metabolism; beta-Alanine metabolism; Propanoate metabolism; Butanoate metabolism
2.6.1.11	acetylornithine transaminase	AA	142	94	22	4	516.109	Urea cycle and metabolism of amino groups
2.6.1.13	ornithine-oxo-acid transaminase	AA	142	93	22	9	973.079	Urea cycle and metabolism of amino groups; Arginine and proline metabolism
2.6.1.62	adenosylmethionine-8-amino-7-oxononanoate transaminase	CoV	142	89	22	2	10	Biotin metabolism
5.4.3.8	glutamate-1-sEM ialdehyde 2,1-aminomutase	CoV	142	85	22	2	1876.9	Porphyrin and chlorophyll metabolism
2.6.-.-	--	--	142	83	22	0	0	--
2.6.1.18	beta-alanine-pyruvate transaminase	AA C oAA	142	78	22	13	1890.28	Alanine and aspartate metabolism; Valine, leucine and isoleucine degradation; beta-Alanine metabolism; Propanoate metabolism
2.4.2.8	hypoxanthine phosphoribosyltransferase	N	142	56	22	28	2435.52	Purine metabolism
5.1.3.12	UDP-glucuronate 5'-epimerase	C	142	54	22	3	0	Nucleotide sugars metabolism
3.5.2.3	dihydroorotase	N	142	40	22	4	3016.06	Pyrimidine metabolism
5.1.3.6	UDP-glucuronate 4-epimerase	C	142	67	21	5	1646.19	Starch and sucrose metabolism; Nucleotide sugars metabolism
1.3.1.33	protochlorophyllide reductase	CoV	142	121	20	6	1246.67	Porphyrin and chlorophyll metabolism
5.1.1.-	--	--	142	31	20	0	0	--
6.3.2.5	phosphopantothenate-cysteine ligase	CoV	142	28	19	2	0	Pantothenate and CoA biosynthesis
4.1.1.36	phosphopantothenoylcysteine decarboxylase	CoV	142	18	19	5	333.351	Pantothenate and CoA biosynthesis
3.5.1.10	formyltetrahydrofolate deformylase	C CoV	142	17	17	20	1065.33	Glyoxylate and dicarboxylate metabolism; One carbon pool by folate
1.1.1.28	D-lactate dehydrogenase	C	141	94	24	22	430.112	Pyruvate metabolism
5.1.1.11	phenylalanine racEM ase (ATP-hydrolysing)	AA	141	78	24	7	46.321	Phenylalanine metabolism
2.3.1.85	fatty-acid synthase	L	141	71	24	10	2076.13	Fatty acid biosynthesis (path 1)
6.3.2.26	N-(5-amino-5-carboxypentanoyl)-L-cysteinyl-D-valine synthase	SM	141	57	24	1	0	Penicillins and cephalosporins biosynthesis
1.3.5.1	succinate dehydrogenase (ubiquinone)	C	141	129	23	4	30.3656	Citrate cycle (TCA cycle)
4.2.1.22	cystathionine beta-synthase	AA oAA	141	95	22	18	2421.46	Glycine, serine and threonine metabolism; Methionine metabolism; Selenoamino acid metabolism
1.1.1.271	GDP-L-fucose synthase	C	141	74	22	3	1426.93	Fructose and mannose metabolism
4.2.1.17	enoyl-CoA hydratase	AA X SM C L oAA	141	132	21	16	2333.6	Fatty acid biosynthesis (path 2); Fatty acid metabolism; Valine, leucine and isoleucine degradation; Lysine degradation; Tryptophan metabolism; beta-Alanine metabolism; Benzoate degradation via CoA ligation; Propanoate metabolism; Butanoate metabolism; Limonene and pinene degradation
2.4.2.7	adenine phosphoribosyltransferase	N	141	61	21	25	1185.14	Purine metabolism
6.3.2.6	phosphoribosylaminoimidazolesuccinocarboxamide synthase	N	141	30	21	2	1281.01	Purine metabolism
2.3.1.117	2,3,4,5-tetrahydropyridine-2,6-dicarboxylate N-succinyltransferase	AA	141	15	18	3	2223.16	Lysine biosynthesis
2.7.7.18	nicotinate-nucleotide adenylyltransferase	CoV	141	5	17	14	795.126	Nicotinate and nicotinamide metabolism
6.2.1.17	propionate-CoA ligase	C	140	100	24	12	43.7529	Propanoate metabolism
6.2.1.27	4-hydroxybenzoate-CoA ligase	X	140	69	24	4	116.53	Benzoate degradation via CoA ligation
5.1.1.12	ornithine racEM ase	oAA	140	59	24	3	0	D-Arginine and D-ornithine metabolism
1.1.1.95	phosphoglycerate dehydrogenase	AA	140	107	23	2	64.7939	Glycine, serine and threonine metabolism
1.1.1.61	4-hydroxybutyrate dehydrogenase	C	140	57	23	3	0	Butanoate metabolism
1.2.1.60	5-carboxymethyl-2-hydroxymuconic-sEM ialdehyde dehydrogenase	AA	140	140	22	3	48.7021	Tyrosine metabolism
1.2.1.39	phenylacetaldehyde dehydrogenase	AA X	140	137	22	6	856.107	Phenylalanine metabolism; Styrene degradation
2.6.1.77	taurine-pyruvate aminotransferase	oAA	140	59	22	6	180.532	Taurine and hypotaurine metabolism
2.6.1.36	L-lysine 6-transaminase	AA	140	52	22	4	88.2903	Lysine biosynthesis
1.5.1.3	dihydrofolate reductase	CoV	140	35	22	14	2503.91	One carbon pool by folate; Folate biosynthesis
2.3.1.61	dihydrolipoyllysine-residue succinyltransferase	AA C	140	107	21	6	3741.57	Citrate cycle (TCA cycle); Lysine degradation
1.1.1.8	glycerol-3-phosphate dehydrogenase (NAD+)	L	140	44	21	11	644.975	Glycerolipid metabolism
3.6.1.23	dUTP diphosphatase	N	140	42	21	8	66.4519	Pyrimidine metabolism
4.2.1.52	dihydrodipicolinate synthase	AA	140	32	20	3	2811.98	Lysine biosynthesis
4.1.3.3	N-acetylneuraminate lyase	C	140	18	20	6	759.619	Aminosugars metabolism
6.3.3.1	phosphoribosylformylglycinamidine cyclo-ligase	N	140	14	19	2	70.2388	Purine metabolism
4.2.3.4	3-dehydroquinate synthase	AA	140	26	16	5	1229	Phenylalanine, tyrosine and tryptophan biosynthesis
3.1.1.3	triacylglycerol lipase	L	139	105	26	11	1422.06	Glycerolipid metabolism
4.1.1.15	glutamate decarboxylase	AA C oAA	139	115	25	42	18621.7	Glutamate metabolism; Alanine and aspartate metabolism; beta-Alanine metabolism; Taurine and hypotaurine metabolism; Butanoate metabolism
1.1.1.4	(R,R)-butanediol dehydrogenase	C	139	127	24	2	0	Butanoate metabolism
6.2.1.25	benzoate-CoA ligase	X	139	78	24	8	2780	Benzoate degradation via CoA ligation
1.2.1.5	aldehyde dehydrogenase [NAD(P)+]	AA C	139	141	23	15	4154.62	Glycolysis / Gluconeogenesis; Histidine metabolism; Tyrosine metabolism; Phenylalanine metabolism
1.2.1.27	methylmalonate-sEM ialdehyde dehydrogenase (acylating)	AA C	139	139	23	18	3562.96	Inositol metabolism; Valine, leucine and isoleucine degradation; Propanoate metabolism
2.4.2.18	anthranilate phosphoribosyltransferase	AA	139	44	23	2	3681	Phenylalanine, tyrosine and tryptophan biosynthesis
2.4.2.9	uracil phosphoribosyltransferase	N	139	69	22	15	951.334	Pyrimidine metabolism
2.2.1.6	acetolactate synthase	AA C CoV	139	84	21	6	4847.62	Valine, leucine and isoleucine biosynthesis; Butanoate metabolism; C5-Branched dibasic acid metabolism; Pantothenate and CoA biosynthesis
5.4.99.-	--	--	139	45	21	0	0	--
2.7.2.11	glutamate 5-kinase	AA	139	53	19	3	623.391	Urea cycle and metabolism of amino groups
5.4.2.6	beta-phosphoglucomutase	C	139	51	19	2	0	Starch and sucrose metabolism
6.2.1.2	butyrate-CoA ligase	C	138	78	24	5	361.842	Butanoate metabolism
1.2.1.24	succinate-sEM ialdehyde dehydrogenase	AA C	138	136	23	4	419.672	Glutamate metabolism; Butanoate metabolism
1.2.1.47	4-trimethylammoniobutyraldehyde dehydrogenase	AA	138	135	23	4	90.965	Lysine degradation
1.2.1.28	benzaldehyde dehydrogenase (NAD+)	X	138	132	23	3	1447.75	Benzoate degradation via hydroxylation; Toluene and xylene degradation
4.2.1.1	carbonate dehydratase	E	138	116	23	1	0	Nitrogen metabolism
1.1.1.26	glyoxylate reductase	C	138	94	23	12	500.865	Glyoxylate and dicarboxylate metabolism
1.1.1.79	glyoxylate reductase (NADP+)	C	138	87	23	17	5340.85	Pyruvate metabolism; Glyoxylate and dicarboxylate metabolism
1.1.1.29	glycerate dehydrogenase	AA C	138	86	23	13	1232.05	Glycine, serine and threonine metabolism; Glyoxylate and dicarboxylate metabolism
1.1.1.81	hydroxypyruvate reductase	AA C	138	86	23	6	149.24	Glycine, serine and threonine metabolism; Glyoxylate and dicarboxylate metabolism
1.1.99.2	2-hydroxyglutarate dehydrogenase	C	138	68	23	1	0	Butanoate metabolism
2.5.1.48	cystathionine gamma-synthase	AA E oAA	138	117	22	14	1838.57	Glycine, serine and threonine metabolism; Methionine metabolism; Cysteine metabolism; Selenoamino acid metabolism; Sulfur metabolism
1.5.99.8	proline dehydrogenase	AA	138	115	22	9	2808.82	Arginine and proline metabolism
5.1.3.14	UDP-N-acetylglucosamine 2-epimerase	C	138	56	21	9	2397.84	Aminosugars metabolism
6.3.5.3	phosphoribosylformylglycinamidine synthase	N	138	26	19	2	1172.99	Purine metabolism
4.2.1.51	prephenate dehydratase	AA	138	36	18	12	631.213	Phenylalanine, tyrosine and tryptophan biosynthesis
1.1.1.25	shikimate dehydrogenase	AA	138	22	18	4	677.896	Phenylalanine, tyrosine and tryptophan biosynthesis
4.2.3.5	chorismate synthase	AA	138	43	17	3	1158.51	Phenylalanine, tyrosine and tryptophan biosynthesis
6.3.3.2	5-formyltetrahydrofolate cyclo-ligase	CoV	138	16	17	7	1.42143	One carbon pool by folate
2.5.1.7	UDP-N-acetylglucosamine 1-carboxyvinyltransferase	C	138	3	15	5	1229	Aminosugars metabolism
1.1.1.237	hydroxyphenylpyruvate reductase	AA	137	65	23	6	0	Tyrosine metabolism
1.2.1.65	salicylaldehyde dehydrogenase	X	137	125	22	1	0	Nitrobenzene degradation
2.3.1.29	glycine C-acetyltransferase	AA	137	74	22	14	223.696	Glycine, serine and threonine metabolism
2.3.1.94	erythronolide synthase	SM	137	56	22	0	0	Type I polyketide biosynthesis
1.2.99.5	formylmethanofuran dehydrogenase	CoV	137	39	22	1	0	Folate biosynthesis
1.2.2.2	pyruvate dehydrogenase (cytochrome)	C	137	48	21	30	2779.62	Pyruvate metabolism
1.2.1.41	glutamate-5-sEM ialdehyde dehydrogenase	AA	137	44	21	2	15.41	Urea cycle and metabolism of amino groups
3.4.13.3	X-His dipeptidase	AA oAA	137	30	21	17	3319.72	Alanine and aspartate metabolism; Arginine and proline metabolism; Histidine metabolism; beta-Alanine metabolism
3.1.3.25	inositol-phosphate phosphatase	SM C	137	53	20	7	4523.1	Streptomycin biosynthesis; Inositol phosphate metabolism
2.3.1.39	[acyl-carrier-protein] S-malonyltransferase	L	137	30	20	4	0	Fatty acid biosynthesis (path 1)
4.-.-.-	Lyase	CoV	137	17	20	4	669.191	Porphyrin and chlorophyll metabolism
6.3.2.7	UDP-N-acetylmuramoyl-L-alanyl-D-glutamate-L-lysine ligase	Gly	137	18	19	3	182.75	Peptidoglycan biosynthesis
2.5.1.15	dihydropteroate synthase	CoV	137	6	17	2	0	Folate biosynthesis
4.2.1.33	3-isopropylmalate dehydratase	AA	136	82	22	2	1229	Valine, leucine and isoleucine biosynthesis
1.3.1.2	dihydropyrimidine dehydrogenase (NADP+)	CoV oAA N	136	37	22	9	270.527	Pyrimidine metabolism; beta-Alanine metabolism; Pantothenate and CoA biosynthesis
4.1.1.74	indolepyruvate decarboxylase	AA	136	65	21	4	377.545	Tryptophan metabolism
4.1.1.1	pyruvate decarboxylase	C	136	64	21	9	4716.96	Glycolysis / Gluconeogenesis
1.2.3.3	pyruvate oxidase	C	136	52	21	24	746.01	Pyruvate metabolism
4.1.-.-	--	--	136	52	21	0	0	--
4.1.1.8	oxalyl-CoA decarboxylase	C	136	39	21	0	0	Glyoxylate and dicarboxylate metabolism
2.6.1.39	2-aminoadipate transaminase	AA	136	14	20	5	5855.64	Lysine biosynthesis; Lysine degradation
5.3.3.1	steroid delta-isomerase	L	136	30	19	15	2279.3	C21-Steroid hormone metabolism; Androgen and estrogen metabolism
5.4.99.5	chorismate mutase	AA	136	28	17	7	8381.54	Phenylalanine, tyrosine and tryptophan biosynthesis
4.2.1.10	3-dehydroquinate dehydratase	AA	136	16	15	5	1	Phenylalanine, tyrosine and tryptophan biosynthesis
1.1.1.2	alcohol dehydrogenase (NADP+)	X C L	135	151	24	15	5195.84	Glycolysis / Gluconeogenesis; Glycerolipid metabolism; Caprolactam degradation
4.2.1.3	aconitate hydratase	C E	135	103	23	6	180.386	Citrate cycle (TCA cycle); Glyoxylate and dicarboxylate metabolism; Reductive carboxylate cycle (CO2 fixation)
6.3.1.7	4-methyleneglutamate-ammonia ligase	C	135	7	23	0	0	C5-Branched dibasic acid metabolism
1.1.1.42	isocitrate dehydrogenase (NADP+)	C E oAA	135	127	22	8	3915.59	Citrate cycle (TCA cycle); Glutathione metabolism; Reductive carboxylate cycle (CO2 fixation)
6.2.1.5	succinate-CoA ligase (ADP-forming)	C E	135	127	22	7	983.092	Citrate cycle (TCA cycle); Propanoate metabolism; C5-Branched dibasic acid metabolism; Reductive carboxylate cycle (CO2 fixation)
1.2.1.18	malonate-sEM ialdehyde dehydrogenase (acetylating)	AA X C oAA	135	98	22	9	3033.86	Inositol metabolism; Alanine and aspartate metabolism; beta-Alanine metabolism; Propanoate metabolism; 3-Chloroacrylic acid degradation
2.6.1.42	branched-chain-amino-acid transaminase	AA CoV	135	70	22	11	7686.44	Valine, leucine and isoleucine degradation; Valine, leucine and isoleucine biosynthesis; Pantothenate and CoA biosynthesis
4.2.1.36	homoaconitate hydratase	AA	135	60	22	1	0	Lysine biosynthesis
1.6.6.-	--	X	135	45	22	2	0	2,4-Dichlorobenzoate degradation
1.2.4.2	oxoglutarate dehydrogenase (succinyl-transferring)	AA C	135	103	21	8	4815.58	Citrate cycle (TCA cycle); Lysine degradation; Tryptophan metabolism
4.1.1.65	phosphatidylserine decarboxylase	AA L	135	41	21	8	2294.34	Glycine, serine and threonine metabolism; Glycerolipid metabolism
2.3.3.15	sulfoacetaldehyde acetyltransferase	oAA	135	46	20	4	172.758	Taurine and hypotaurine metabolism
4.1.1.47	tartronate-sEM ialdehyde synthase	C	135	41	20	8	72.0271	Glyoxylate and dicarboxylate metabolism
4.2.1.41	5-dehydro-4-deoxyglucarate dehydratase	C	135	9	20	3	0	Ascorbate and aldarate metabolism
3.6.1.13	ADP-ribose diphosphatase	N	135	39	19	2	0	Purine metabolism
3.5.4.10	IMP cyclohydrolase	N	135	30	18	12	161.284	Purine metabolism
1.4.1.2	glutamate dehydrogenase	AA E	134	80	23	40	1616.18	Glutamate metabolism; Nitrogen metabolism
1.1.1.41	isocitrate dehydrogenase (NAD+)	C	134	124	22	4	48.309	Citrate cycle (TCA cycle)
5.3.3.-	--	X	134	100	22	3	391.653	Fluorene degradation
1.1.3.15	(S)-2-hydroxy-acid oxidase	C	134	86	22	9	222.812	Glyoxylate and dicarboxylate metabolism
1.1.1.85	3-isopropylmalate dehydrogenase	AA	134	97	21	1	0	Valine, leucine and isoleucine biosynthesis
3.5.4.25	GTP cyclohydrolase II	CoV	134	30	17	1	0	Riboflavin metabolism
1.1.1.31	3-hydroxyisobutyrate dehydrogenase	AA	133	80	23	6	190.086	Valine, leucine and isoleucine degradation
2.4.1.157	1,2-diacylglycerol 3-glucosyltransferase	L	133	7	23	9	2853.48	Glycerolipid metabolism
1.5.1.2	pyrroline-5-carboxylate reductase	AA	133	45	22	7	198.8	Urea cycle and metabolism of amino groups; Arginine and proline metabolism
1.1.1.219	dihydrokaEM pferol 4-reductase	SM	133	80	21	4	0	Flavonoids, stilbene and lignin biosynthesis
3.5.1.28	N-acetylmuramoyl-L-alanine amidase	Gly	133	13	20	0	0	Peptidoglycan biosynthesis
2.3.1.30	serine O-acetyltransferase	AA E	133	34	19	4	9.85052	Cysteine metabolism; Sulfur metabolism
2.7.2.8	acetylglutamate kinase	AA	133	16	18	2	729.897	Urea cycle and metabolism of amino groups
1.2.1.38	N-acetyl-gamma-glutamyl-phosphate reductase	AA	133	21	16	2	18.5059	Urea cycle and metabolism of amino groups
2.4.1.14	sucrose-phosphate synthase	C	132	82	26	11	1272.93	Starch and sucrose metabolism
4.1.1.17	ornithine decarboxylase	AA SM	132	66	23	13	5016.87	Urea cycle and metabolism of amino groups; Arginine and proline metabolism; Alkaloid biosynthesis II
1.2.1.31	L-aminoadipate-sEM ialdehyde dehydrogenase	AA	132	34	22	3	586.699	Lysine biosynthesis; Lysine degradation
2.3.1.6	choline O-acetyltransferase	L	132	99	21	2	0	Glycerolipid metabolism
2.3.3.13	2-isopropylmalate synthase	AA C	132	42	21	22	6685.82	Valine, leucine and isoleucine biosynthesis; Pyruvate metabolism
1.5.3.-	--	--	132	59	19	0	0	--
3.1.1.24	3-oxoadipate enol-lactonase	X	132	40	19	3	1844.89	Benzoate degradation via hydroxylation
5.4.4.2	isochorismate synthase	CoV	132	11	18	2	0	Ubiquinone biosynthesis
3.5.1.31	formylmethionine deformylase	AA C	132	8	16	18	1029.01	Methionine metabolism; Glyoxylate and dicarboxylate metabolism
3.5.4.26	diaminohydroxyphosphoribosylaminopyrimidine deaminase	CoV	132	7	16	2	1229	Riboflavin metabolism
1.1.1.244	methanol dehydrogenase	E	131	20	22	10	23.3619	Methane metabolism
4.1.1.70	glutaconyl-CoA decarboxylase	X C	131	41	21	5	392.697	Benzoate degradation via CoA ligation; Butanoate metabolism
2.5.1.49	O-acetylhomoserine aminocarboxypropyltransferase	AA	131	75	20	16	1863.72	Methionine metabolism; Cysteine metabolism
1.1.1.93	tartrate dehydrogenase	C	131	81	18	1	0	Glyoxylate and dicarboxylate metabolism
2.1.2.3	phosphoribosylaminoimidazolecarboxamide formyltransferase	CoV N	131	37	18	15	1456.88	Purine metabolism; One carbon pool by folate
2.5.1.3	thiamine-phosphate diphosphorylase	CoV	131	23	17	4	2454.67	Thiamine metabolism
2.7.1.39	homoserine kinase	AA	131	14	17	2	956.376	Glycine, serine and threonine metabolism
2.7.8.7	holo-[acyl-carrier-protein] synthase	CoV	131	11	16	2	0.333333	Pantothenate and CoA biosynthesis
2.4.99.-	--	Gly	131	19	15	15	18.4167	Blood group glycolipid biosynthesis-neolactoseries; Ganglioside biosynthesis
3.5.1.27	N-formylmethionylaminoacyl-tRNA deformylase	C	131	4	15	10	0	Glyoxylate and dicarboxylate metabolism
1.4.1.14	glutamate synthase (NADH)	AA E	130	57	24	17	45.3916	Glutamate metabolism; Nitrogen metabolism
4.1.1.20	diaminopimelate decarboxylase	AA	130	50	23	6	1701.45	Lysine biosynthesis
1.1.1.90	aryl-alcohol dehydrogenase	AA X	130	128	22	6	3682.95	Tyrosine metabolism; Phenylalanine metabolism; Biphenyl degradation; Toluene and xylene degradation; Caprolactam degradation
1.2.1.1	formaldehyde dehydrogenase (glutathione)	C E	130	127	22	13	1261.27	Pyruvate metabolism; Methane metabolism
2.7.1.45	2-dehydro-3-deoxygluconokinase	C	130	50	21	5	14616	Pentose phosphate pathway; Pentose and glucuronate interconversions
6.6.1.1	magnesium chelatase	CoV	130	40	21	3	191.145	Porphyrin and chlorophyll metabolism
5.3.1.8	mannose-6-phosphate isomerase	C	130	37	20	10	101.796	Fructose and mannose metabolism
2.3.3.14	homocitrate synthase	AA C	130	29	19	18	1229.03	Lysine biosynthesis; Pyruvate metabolism
3.7.1.3	kynureninase	AA	130	11	19	9	1018.42	Tryptophan metabolism
1.8.1.2	sulfite reductase (NADPH)	E oAA	129	95	26	9	768.914	Selenoamino acid metabolism; Sulfur metabolism
1.1.1.44	phosphogluconate dehydrogenase (decarboxylating)	C	129	102	24	5	1094.76	Pentose phosphate pathway
1.1.1.9	D-xylulose reductase	C	129	118	22	5	392.036	Pentose and glucuronate interconversions
1.1.1.251	galactitol 1-phosphate 5-dehydrogenase	C	129	101	22	4	744.841	Galactose metabolism
2.6.1.15	glutamine-pyruvate transaminase	AA	129	46	22	10	0	Glutamate metabolism
4.4.1.11	methionine gamma-lyase	oAA	129	76	21	3	0	Selenoamino acid metabolism
3.2.1.1	alpha-amylase	C	129	73	21	6	5.70716	Starch and sucrose metabolism
4.99.1.1	ferrochelatase	CoV	129	38	18	5	3045	Porphyrin and chlorophyll metabolism
1.1.1.3	homoserine dehydrogenase	AA	129	22	16	3	412.945	Glycine, serine and threonine metabolism; Lysine biosynthesis
4.4.1.5	lactoylglutathione lyase	C	128	116	23	6	506.133	Pyruvate metabolism
2.7.1.2	glucokinase	SM C	128	69	23	17	1105.79	Glycolysis / Gluconeogenesis; Galactose metabolism; Starch and sucrose metabolism; Streptomycin biosynthesis
1.1.1.60	2-hydroxy-3-oxopropionate reductase	C	128	68	23	6	7.36792	Glyoxylate and dicarboxylate metabolism
1.2.1.46	formaldehyde dehydrogenase	AA E	128	85	22	13	1840.6	Urea cycle and metabolism of amino groups; Methane metabolism
2.3.1.1	amino-acid N-acetyltransferase	AA	128	50	22	3	1938.73	Urea cycle and metabolism of amino groups
3.5.4.16	GTP cyclohydrolase I	CoV	128	31	22	2	0	Folate biosynthesis
2.7.1.12	gluconokinase	C	128	40	21	5	1082.03	Pentose phosphate pathway
4.2.99.-	--	--	128	71	20	0	0	--
2.4.1.227	undecaprenyldiphospho-muramoylpentapeptide	Gly	128	7	14	3	2038.05	Peptidoglycan biosynthesis
3.6.1.8	ATP diphosphatase	N	127	51	25	47	6502.47	Purine metabolism; Pyrimidine metabolism
1.12.7.2	ferredoxin hydrogenase	C E	127	26	23	2	0	Glyoxylate and dicarboxylate metabolism; Methane metabolism
1.1.1.38	malate dehydrogenase (oxaloacetate-decarboxylating)	C	127	83	22	24	484.615	Pyruvate metabolism
2.5.1.61	hydroxymethylbilane synthase	CoV	127	22	20	2	45.719	Porphyrin and chlorophyll metabolism
2.4.2.11	nicotinate phosphoribosyltransferase	CoV	127	20	20	9	293.041	Nicotinate and nicotinamide metabolism
5.3.1.-	--	AA C	127	12	20	6	1809.34	Pentose and glucuronate interconversions; Tyrosine metabolism
3.5.2.6	beta-lactamase	SM	127	24	18	2	0	Penicillins and cephalosporins biosynthesis
4.2.1.6	galactonate dehydratase	C	127	18	18	2	1365.43	Galactose metabolism
1.1.1.262	4-hydroxythreonine-4-phosphate dehydrogenase	CoV	127	39	17	2	0	Vitamin B6 metabolism
2.3.1.129	acyl-[acyl-carrier-protein]-UDP-N-acetylglucosamine	Gly	127	11	17	0	0	Lipopolysaccharide biosynthesis
6.3.2.10	UDP-N-acetylmuramoyl-tripeptide-D-alanyl-D-alanine ligase	AA Gly	127	0	14	5	645.356	Lysine biosynthesis; Peptidoglycan biosynthesis
1.1.1.195	cinnamyl-alcohol dehydrogenase	SM	126	117	22	1	0	Flavonoids, stilbene and lignin biosynthesis
1.1.1.67	mannitol 2-dehydrogenase	C	126	100	22	9	0	Fructose and mannose metabolism
2.4.2.21	nicotinate-nucleotide-dimethylbenzimidazole	CoV	126	31	22	0	0	Riboflavin metabolism; Porphyrin and chlorophyll metabolism
3.1.4.46	glycerophosphodiester phosphodiesterase	L	126	56	21	10	1546.08	Glycerolipid metabolism; Phospholipid degradation
2.7.1.17	xylulokinase	C	126	45	21	5	377.749	Pentose and glucuronate interconversions
2.6.1.52	phosphoserine transaminase	AA CoV	126	48	20	5	3563.03	Glycine, serine and threonine metabolism; Vitamin B6 metabolism
1.8.99.2	adenylyl-sulfate reductase	E oAA	126	20	20	9	320.428	Selenoamino acid metabolism; Sulfur metabolism
2.4.1.25	4-alpha-glucanotransferase	C	126	50	19	5	0	Starch and sucrose metabolism
4.1.1.48	indole-3-glycerol-phosphate synthase	AA	126	23	18	2	1229	Phenylalanine, tyrosine and tryptophan biosynthesis
2.7.6.3	2-amino-4-hydroxy-6-hydroxymethyldihydropteridine diphosphokinase	CoV	126	7	16	2	0	Folate biosynthesis
6.3.2.13	UDP-N-acetylmuramoylalanyl-D-glutamate-2,6-diaminopimelate ligase	AA Gly	126	5	14	6	3788.04	Lysine biosynthesis; Peptidoglycan biosynthesis
1.14.13.-	--	AA X SM E L CoV	125	129	24	41	71684.9	Sterols biosynthesis; Bile acid biosynthesis; Ubiquinone biosynthesis; Androgen and estrogen metabolism; Histidine metabolism; Tyrosine metabolism; Phenylalanine metabolism; gamma-Hexachlorocyclohexane degradation; Tryptophan metabolism; Nitrobenzene degradation; 1,4-Dichlorobenzene degradation; Styrene degradation; Methane metabolism; Limonene and pinene degradation; Flavonoids, stilbene and lig…
6.2.1.16	acetoacetate-CoA ligase	C	125	60	24	8	457.711	Butanoate metabolism
4.1.2.10	mandelonitrile lyase	oAA	125	114	22	3	501.411	Cyanoamino acid metabolism
2.3.1.47	8-amino-7-oxononanoate synthase	CoV	125	75	22	2	6	Biotin metabolism
6.2.1.4	succinate-CoA ligase (GDP-forming)	C	125	118	21	7	983.092	Citrate cycle (TCA cycle); Propanoate metabolism
4.2.1.24	porphobilinogen synthase	CoV	125	39	21	2	688.768	Porphyrin and chlorophyll metabolism
2.7.1.35	pyridoxal kinase	CoV	125	24	21	3	0	Vitamin B6 metabolism
1.5.99.1	sarcosine dehydrogenase	AA	125	29	20	17	4204.59	Urea cycle and metabolism of amino groups; Glycine, serine and threonine metabolism
4.1.2.17	L-fuculose-phosphate aldolase	C	125	13	20	2	3474.69	Fructose and mannose metabolism
3.5.1.6	beta-ureidopropionase	CoV oAA N	125	73	19	9	1414.26	Pyrimidine metabolism; beta-Alanine metabolism; Pantothenate and CoA biosynthesis
3.1.3.15	histidinol-phosphatase	AA	125	21	19	1	0	Histidine metabolism
6.3.4.5	argininosuccinate synthase	AA	125	47	18	20	1351.6	Urea cycle and metabolism of amino groups; Alanine and aspartate metabolism; Arginine and proline metabolism
2.7.8.3	ceramide cholinephosphotransferase	L	125	18	17	6	114.119	Sphingophospholipid biosynthesis
5.3.1.24	phosphoribosylanthranilate isomerase	AA	125	13	17	2	2456	Phenylalanine, tyrosine and tryptophan biosynthesis
2.7.1.148	4-(cytidine 5'-diphospho)-2-C-methyl-D-erythritol kinase	L	125	14	14	0	0	Sterols biosynthesis
1.7.99.7	nitric-oxide reductase	E	124	13	25	2	2.31111	Nitrogen metabolism
1.4.1.9	leucine dehydrogenase	AA	124	27	22	9	1619.29	Valine, leucine and isoleucine degradation; Valine, leucine and isoleucine biosynthesis
2.3.3.1	citrate (Si)-synthase	C	124	94	21	10	611.118	Citrate cycle (TCA cycle); Glyoxylate and dicarboxylate metabolism
2.3.3.5	2-methylcitrate synthase	C	124	84	21	11	0	Propanoate metabolism
3.5.1.1	asparaginase	AA E oAA	124	50	21	42	1857.35	Alanine and aspartate metabolism; Cyanoamino acid metabolism; Nitrogen metabolism
3.5.2.2	dihydropyrimidinase	CoV oAA N	124	44	21	2	374.348	Pyrimidine metabolism; beta-Alanine metabolism; Pantothenate and CoA biosynthesis
2.7.1.30	glycerol kinase	L	124	43	21	17	5169.48	Glycerolipid metabolism
1.1.1.187	GDP-4-dehydro-D-rhamnose reductase	C	124	39	20	2	0	Fructose and mannose metabolism
4.1.3.4	hydroxymethylglutaryl-CoA lyase	AA C L	124	29	20	10	2939.67	Synthesis and degradation of ketone bodies; Valine, leucine and isoleucine degradation; Butanoate metabolism
2.1.1.17	phosphatidylethanolamine N-methyltransferase	AA	124	26	19	3	1229	Glycine, serine and threonine metabolism
1.1.1.145	3beta-hydroxy-delta5-steroid dehydrogenase	L	124	31	18	15	2279.3	C21-Steroid hormone metabolism; Androgen and estrogen metabolism
3.1.7.2	guanosine-3',5'-bis(diphosphate) 3'-diphosphatase	N	124	30	18	9	1176.73	Purine metabolism
1.1.1.82	malate dehydrogenase (NADP+)	C E	123	132	23	0	0	Pyruvate metabolism; Carbon fixation
1.1.1.18	inositol 2-dehydrogenase	C	123	59	22	2	0	Inositol metabolism; Inositol phosphate metabolism
6.2.1.13	acetate-CoA ligase (ADP-forming)	C	123	13	22	31	3896.72	Pyruvate metabolism; Propanoate metabolism
3.1.3.2	acid phosphatase	X CoV	123	113	21	8	11289.6	gamma-Hexachlorocyclohexane degradation; Riboflavin metabolism
2.7.1.53	L-xylulokinase	C	123	14	21	5	258.956	Pentose and glucuronate interconversions
1.1.1.12	L-arabinitol 4-dehydrogenase	C	123	66	20	5	993.746	Pentose and glucuronate interconversions
2.7.8.8	CDP-diacylglycerol-serine O-phosphatidyltransferase	AA L	123	25	20	16	11533.7	Glycine, serine and threonine metabolism; Glycerolipid metabolism
3.4.13.20	beta-Ala-His dipeptidase	AA oAA	123	42	18	14	1556.5	Histidine metabolism; beta-Alanine metabolism
1.3.1.12	prephenate dehydrogenase	AA	123	8	17	9	617.975	Phenylalanine, tyrosine and tryptophan biosynthesis
2.3.1.8	phosphate acetyltransferase	C oAA	123	4	16	21	804.681	Taurine and hypotaurine metabolism; Pyruvate metabolism
1.1.1.193	5-amino-6-(5-phosphoribosylamino)uracil reductase	CoV	123	4	14	2	2456	Riboflavin metabolism
1.1.1.21	aldehyde reductase	C L	122	128	23	30	41320	Pentose and glucuronate interconversions; Fructose and mannose metabolism; Galactose metabolism; Glycerolipid metabolism; Pyruvate metabolism
3.2.1.20	alpha-glucosidase	C	122	102	22	28	6994.01	Galactose metabolism; Starch and sucrose metabolism
3.3.2.3	epoxide hydrolase	X	122	102	22	1	0	Tetrachloroethene degradation
2.3.3.8	ATP citrate synthase	C	122	102	21	8	146.053	Citrate cycle (TCA cycle)
2.4.1.11	glycogen(starch) synthase	C	122	66	21	12	842.708	Starch and sucrose metabolism
3.5.2.5	allantoinase	N	122	35	21	2	54.2123	Purine metabolism
3.1.3.7	3'(2'),5'-bisphosphate nucleotidase	E	122	61	19	7	182.799	Sulfur metabolism
2.7.6.5	GTP diphosphokinase	N	122	30	19	12	1277.27	Purine metabolism
2.7.1.56	1-phosphofructokinase	C	122	7	19	5	24.3177	Fructose and mannose metabolism
1.1.1.86	ketol-acid reductoisomerase	AA CoV	122	64	18	2	22.986	Valine, leucine and isoleucine biosynthesis; Pantothenate and CoA biosynthesis
2.7.2.-	--	C	122	12	17	3	1229	Glycolysis / Gluconeogenesis
1.1.1.158	UDP-N-acetylmuramate dehydrogenase	C	122	1	14	1	0	Aminosugars metabolism
1.10.3.-	--	--	121	72	25	0	0	--
1.7.99.4	nitrate reductase	E	121	110	24	9	0	Nitrogen metabolism
4.2.1.55	3-hydroxybutyryl-CoA dehydratase	C	121	110	21	6	84.2039	Butanoate metabolism
2.8.1.-	--	--	121	66	21	0	0	--
1.4.4.2	glycine dehydrogenase (decarboxylating)	AA	121	90	20	15	2380.25	Glycine, serine and threonine metabolism
1.8.4.5	methionine-S-oxide reductase	AA	121	58	20	8	0	Methionine metabolism
2.7.1.47	D-ribulokinase	C	121	23	20	5	965.197	Pentose and glucuronate interconversions
3.2.1.54	cyclomaltodextrinase	C	121	21	20	1	0	Starch and sucrose metabolism
1.2.7.-	--	--	121	7	20	0	0	--
2.7.4.16	thiamine-phosphate kinase	CoV	121	5	20	4	2.33333	Thiamine metabolism
4.2.1.75	uroporphyrinogen-III synthase	CoV	121	14	17	3	588.737	Porphyrin and chlorophyll metabolism
2.4.2.17	ATP phosphoribosyltransferase	AA	121	13	15	1	0	Histidine metabolism
6.3.2.8	UDP-N-acetylmuramate-L-alanine ligase	Gly oAA	121	4	13	1	0	D-Glutamine and D-glutamate metabolism; Peptidoglycan biosynthesis
6.3.2.9	UDP-N-acetylmuramoylalanine-D-glutamate ligase	Gly oAA	121	3	13	6	6961.89	D-Glutamine and D-glutamate metabolism; Peptidoglycan biosynthesis
3.2.2.3	uridine nucleosidase	N	120	34	22	11	112.017	Pyrimidine metabolism
1.1.1.122	D-threo-aldose 1-dehydrogenase	C	120	91	21	1	0	Ascorbate and aldarate metabolism
2.7.1.51	L-fuculokinase	C	120	12	21	2	2261.38	Fructose and mannose metabolism
1.5.99.2	dimethylglycine dehydrogenase	AA	120	29	19	4	116.472	Glycine, serine and threonine metabolism
4.1.1.19	arginine decarboxylase	AA	120	41	18	29	7395.37	Glutamate metabolism; Arginine and proline metabolism
5.3.1.16	1-(5-phosphoribosyl)-5-[(5-	AA	120	24	18	2	3	Histidine metabolism
1.4.99.1	D-amino-acid dehydrogenase	E	120	11	18	0	0	Nitrogen metabolism
5.1.-.-	--	--	120	8	17	0	0	--
1.2.1.51	pyruvate dehydrogenase (NADP+)	C	119	54	25	33	2514.11	Glycolysis / Gluconeogenesis; Pyruvate metabolism
1.3.99.2	butyryl-CoA dehydrogenase	AA C L	119	106	23	13	1929.81	Fatty acid metabolism; Valine, leucine and isoleucine degradation; Butanoate metabolism
1.4.1.3	glutamate dehydrogenase [NAD(P)+]	AA E oAA	119	80	23	42	6600.73	Urea cycle and metabolism of amino groups; Glutamate metabolism; Arginine and proline metabolism; D-Glutamine and D-glutamate metabolism; Nitrogen metabolism
3.2.1.21	beta-glucosidase	SM C oAA	119	99	22	16	2062.29	Cyanoamino acid metabolism; Starch and sucrose metabolism; Flavonoids, stilbene and lignin biosynthesis
2.3.1.37	5-aminolevulinate synthase	AA	119	62	22	14	223.696	Glycine, serine and threonine metabolism
6.2.1.9	malate-CoA ligase	C	119	107	21	2	0	Glyoxylate and dicarboxylate metabolism
2.4.1.18	1,4-alpha-glucan branching enzyme	C	119	52	21	7	18.911	Starch and sucrose metabolism
3.1.3.1	alkaline phosphatase	X L CoV	119	28	19	13	8550.46	gamma-Hexachlorocyclohexane degradation; Glycerolipid metabolism; Folate biosynthesis
2.7.1.90	diphosphate-fructose-6-phosphate 1-phosphotransferase	C	118	82	24	2	0	Fructose and mannose metabolism
3.5.5.1	nitrilase	AA X E oAA	118	58	19	36	12444.6	Tryptophan metabolism; Cyanoamino acid metabolism; Benzoate degradation via CoA ligation; Nitrogen metabolism
2.8.-.-	--	--	118	38	19	0	0	--
2.1.1.13	methionine synthase	AA CoV	118	29	19	26	3249.75	Methionine metabolism; One carbon pool by folate
3.1.3.27	phosphatidylglycerophosphatase	L	118	2	19	4	82.3418	Glycerolipid metabolism
4.2.1.9	dihydroxy-acid dehydratase	AA CoV	118	27	17	6	459.263	Valine, leucine and isoleucine biosynthesis; Pantothenate and CoA biosynthesis
4.2.1.12	phosphogluconate dehydratase	C	118	18	17	5	2160.82	Pentose phosphate pathway
2.3.1.16	acetyl-CoA C-acyltransferase	AA X L	117	128	22	14	11347.9	Fatty acid biosynthesis (path 2); Fatty acid metabolism; Bile acid biosynthesis; Valine, leucine and isoleucine degradation; Benzoate degradation via hydroxylation
2.3.1.9	acetyl-CoA C-acetyltransferase	AA X C L	117	123	22	28	4652.08	Fatty acid biosynthesis (path 2); Fatty acid metabolism; Synthesis and degradation of ketone bodies; Lysine degradation; Tryptophan metabolism; Pyruvate metabolism; Benzoate degradation via CoA ligation; Propanoate metabolism; Butanoate metabolism
2.3.1.50	serine C-palmitoyltransferase	Gly	117	82	22	1	0	Sphingoglycolipid metabolism
4.1.3.36	naphthoate synthase	CoV	117	84	21	2	60.1835	Ubiquinone biosynthesis
4.4.1.17	holocytochrome-c synthase	CoV	117	28	21	1	0	Porphyrin and chlorophyll metabolism
2.7.7.60	2-C-methyl-D-erythritol 4-phosphate cytidylyltransferase	L	117	10	14	0	0	Sterols biosynthesis
1.3.1.26	dihydrodipicolinate reductase	AA	117	6	13	3	4000.25	Lysine biosynthesis
2.4.1.129	peptidoglycan glycosyltransferase	Gly	117	7	12	3	2456	Peptidoglycan biosynthesis
2.3.2.-	--	L	117	2	12	1	0	Prostaglandin and leukotriene metabolism
1.1.2.4	D-lactate dehydrogenase (cytochrome)	C	116	47	22	22	430.112	Pyruvate metabolism
5.3.3.8	dodecenoyl-CoA isomerase	L	116	114	21	0	0	Fatty acid metabolism
2.6.1.37	2-aminoethylphosphonate-pyruvate transaminase	oAA	116	27	21	6	2407.88	Aminophosphonate metabolism
3.1.1.31	6-phosphogluconolactonase	C	116	64	20	4	293.225	Pentose phosphate pathway
3.2.1.10	oligo-1,6-glucosidase	C	116	38	20	10	104.094	Starch and sucrose metabolism
3.2.1.93	alpha,alpha-phosphotrehalase	C	116	34	20	4	0	Starch and sucrose metabolism
1.1.3.21	glycerol-3-phosphate oxidase	L	116	24	20	0	0	Glycerolipid metabolism
3.6.1.31	phosphoribosyl-ATP diphosphatase	AA	116	16	16	2	3	Histidine metabolism
4.1.2.25	dihydroneopterin aldolase	CoV	116	9	13	3	2456	Folate biosynthesis
1.1.1.218	morphine 6-dehydrogenase	SM	115	121	23	0	0	Alkaloid biosynthesis I
3.4.11.2	mEM brane alanyl aminopeptidase	oAA	115	81	23	4	0	Glutathione metabolism
1.4.1.4	glutamate dehydrogenase (NADP+)	AA E	115	75	23	40	1616.18	Glutamate metabolism; Nitrogen metabolism
2.5.1.26	alkylglycerone-phosphate synthase	L	115	31	22	2	480.952	Glycerolipid metabolism
2.5.1.21	farnesyl-diphosphate farnesyltransferase	SM L	115	68	21	6	39	Sterols biosynthesis; Terpenoid biosynthesis
1.1.1.22	UDP-glucose 6-dehydrogenase	C	115	68	20	14	5558.06	Pentose and glucuronate interconversions; Starch and sucrose metabolism; Nucleotide sugars metabolism
2.1.1.131	precorrin-3B C17-methyltransferase	CoV	115	1	18	3	2054.78	Porphyrin and chlorophyll metabolism
4.2.1.19	imidazoleglycerol-phosphate dehydratase	AA	115	14	17	1	0	Histidine metabolism
1.1.1.23	histidinol dehydrogenase	AA	115	19	16	7	0	Histidine metabolism
1.3.99.-	--	X Gly L	114	122	22	8	6070.78	Sterols biosynthesis; Bile acid biosynthesis; Sphingoglycolipid metabolism; Benzoate degradation via CoA ligation
3.2.1.52	beta-N-acetylhexosaminidase	C Gly	114	63	22	13	4789.15	Aminosugars metabolism; Globoside metabolism
2.7.9.3	selenide, water dikinase	oAA	114	17	20	6	1229	Selenoamino acid metabolism
2.1.1.133	precorrin-4 C11-methyltransferase	CoV	114	4	18	2	2825.01	Porphyrin and chlorophyll metabolism
4.1.1.37	uroporphyrinogen decarboxylase	CoV	114	41	17	3	1889.24	Porphyrin and chlorophyll metabolism
3.5.4.19	phosphoribosyl-AMP cyclohydrolase	AA	114	4	15	2	4	Histidine metabolism
5.3.1.4	L-arabinose isomerase	C	113	113	23	2	449.31	Pentose and glucuronate interconversions
1.12.1.2	hydrogen dehydrogenase	C E	113	59	23	2	0	Glyoxylate and dicarboxylate metabolism; Methane metabolism
3.5.1.19	nicotinamidase	CoV	113	23	22	6	10.9755	Nicotinate and nicotinamide metabolism
4.2.1.7	altronate dehydratase	C	113	66	21	4	1831.33	Pentose and glucuronate interconversions
2.7.1.16	ribulokinase	C	113	17	20	8	2025.5	Pentose and glucuronate interconversions
5.4.99.16	maltose alpha-D-glucosyltransferase	C	113	32	19	9	1956.49	Starch and sucrose metabolism
1.8.98.1	CoB-CoM heterodisulfide reductase	CoV	113	26	19	2	0	Folate biosynthesis
1.1.1.132	GDP-mannose 6-dehydrogenase	C	113	47	18	4	0	Fructose and mannose metabolism
5.1.3.4	L-ribulose-phosphate 4-epimerase	C	113	6	18	4	210.281	Pentose and glucuronate interconversions
1.1.1.24	quinate dehydrogenase	AA	113	8	16	4	0	Phenylalanine, tyrosine and tryptophan biosynthesis
3.5.3.3	creatinase	AA	113	3	14	8	1932.91	Urea cycle and metabolism of amino groups
2.7.1.66	undecaprenol kinase	Gly	113	1	13	1	0	Peptidoglycan biosynthesis
5.3.3.2	isopentenyl-diphosphate delta-isomerase	SM L	112	73	22	5	0	Sterols biosynthesis; Terpenoid biosynthesis
3.7.1.2	fumarylacetoacetase	AA X	112	67	20	2	327.819	Tyrosine metabolism; Styrene degradation
5.1.1.1	alanine racEM ase	AA oAA	112	0	14	7	479.125	Alanine and aspartate metabolism; D-Alanine metabolism
1.1.2.3	L-lactate dehydrogenase (cytochrome)	C	111	124	23	22	58.918	Pyruvate metabolism
3.1.2.4	3-hydroxyisobutyryl-CoA hydrolase	AA C oAA	111	84	22	4	31.3475	Valine, leucine and isoleucine degradation; beta-Alanine metabolism; Propanoate metabolism
1.4.1.-	--	AA	111	31	22	3	0	Cysteine metabolism
3.3.2.1	isochorismatase	CoV	111	23	21	3	204.012	Ubiquinone biosynthesis
5.3.3.10	5-carboxymethyl-2-hydroxymuconate delta-isomerase	AA X	111	34	20	5	351.23	Tyrosine metabolism; Benzoate degradation via hydroxylation
3.7.1.5	acylpyruvate hydrolase	AA	111	31	20	2	24.3104	Tyrosine metabolism
4.1.1.68	5-oxopent-3-ene-1,2,5-tricarboxylate decarboxylase	AA	111	31	20	3	634.901	Tyrosine metabolism
4.6.1.12	2-C-methyl-D-erythritol 2,4-cyclodiphosphate synthase	L	111	23	14	0	0	Sterols biosynthesis
1.1.1.72	glycerol dehydrogenase (NADP+)	L	110	117	23	12	2310.29	Glycerolipid metabolism
1.2.7.1	pyruvate synthase	C E	110	6	22	48	23106.3	Pyruvate metabolism; Propanoate metabolism; Butanoate metabolism; Reductive carboxylate cycle (CO2 fixation)
1.1.1.49	glucose-6-phosphate 1-dehydrogenase	C oAA	110	92	21	3	478.757	Pentose phosphate pathway; Glutathione metabolism
4.2.1.18	methylglutaconyl-CoA hydratase	AA	110	72	21	3	7.76459	Valine, leucine and isoleucine degradation
2.6.1.45	serine-glyoxylate transaminase	AA	110	59	21	13	0	Glycine, serine and threonine metabolism
2.4.1.81	flavone 7-O-beta-glucosyltransferase	SM	110	45	21	1	0	Flavonoids, stilbene and lignin biosynthesis
3.6.1.11	exopolyphosphatase	N	110	6	19	3	0.2	Purine metabolism
2.6.1.21	D-alanine transaminase	AA Gly oAA	110	21	17	17	6182.43	Lysine biosynthesis; Arginine and proline metabolism; Phenylalanine metabolism; D-Arginine and D-ornithine metabolism; D-Alanine metabolism; Peptidoglycan biosynthesis
5.1.1.7	diaminopimelate epimerase	AA	110	17	14	5	1460.3	Lysine biosynthesis
2.7.7.40	D-ribitol-5-phosphate cytidylyltransferase	C	110	5	13	1	0	Pentose and glucuronate interconversions
1.14.13.7	phenol 2-monooxygenase	X	109	59	23	5	499.72	gamma-Hexachlorocyclohexane degradation; Toluene and xylene degradation; Nitrobenzene degradation
1.1.1.188	prostaglandin-F synthase	L	109	117	22	1	0	Prostaglandin and leukotriene metabolism
1.4.-.-	--	X	109	8	21	3	0	Benzoate degradation via CoA ligation
1.4.7.1	glutamate synthase (ferredoxin)	E	109	40	20	9	0	Nitrogen metabolism
2.1.2.10	aminomethyltransferase	AA E CoV	109	52	19	48	18365	Glycine, serine and threonine metabolism; One carbon pool by folate; Nitrogen metabolism
1.8.7.1	sulfite reductase (ferredoxin)	E oAA	109	31	19	9	768.914	Selenoamino acid metabolism; Sulfur metabolism
1.5.1.20	methylenetetrahydrofolate reductase (NADPH)	CoV	109	47	18	7	17.0446	One carbon pool by folate
2.1.2.11	3-methyl-2-oxobutanoate hydroxymethyltransferase	CoV	109	12	15	3	151.034	Pantothenate and CoA biosynthesis
6.3.-.-	--	--	109	5	15	0	0	--
2.4.2.4	thymidine phosphorylase	N	109	1	14	25	599.935	Purine metabolism; Pyrimidine metabolism
1.14.99.-	--	X L CoV	108	141	25	12	4859.44	Androgen and estrogen metabolism; 1,1,1-Trichloro-2,2-bis(4-chlorophenyl)ethane (DDT) degradation; Nicotinate and nicotinamide metabolism
1.1.1.247	codeinone reductase (NADPH)	SM	108	116	22	0	0	Alkaloid biosynthesis I
1.5.8.2	trimethylamine dehydrogenase	E	108	26	18	12	3624.07	Methane metabolism
2.6.1.51	serine-pyruvate transaminase	AA	107	52	21	11	1279.52	Glycine, serine and threonine metabolism
2.7.1.5	rhamnulokinase	C	107	7	18	6	1426.71	Pentose and glucuronate interconversions; Fructose and mannose metabolism
2.7.2.1	acetate kinase	C oAA	107	5	13	13	581.893	Taurine and hypotaurine metabolism; Pyruvate metabolism; Propanoate metabolism
2.3.1.19	phosphate butyryltransferase	C	107	0	11	5	361.842	Butanoate metabolism
1.14.-.-	--	X SM C	106	162	25	12	10843.2	Ascorbate and aldarate metabolism; gamma-Hexachlorocyclohexane degradation; Fluorene degradation; Limonene and pinene degradation; Flavonoids, stilbene and lignin biosynthesis
3.2.1.14	chitinase	C	106	107	23	6	4781.31	Aminosugars metabolism
3.1.3.11	fructose-bisphosphatase	C E	106	87	22	13	687.492	Glycolysis / Gluconeogenesis; Pentose phosphate pathway; Fructose and mannose metabolism; Carbon fixation
1.8.4.8	phosphoadenylyl-sulfate reductase (thioredoxin)	E	106	39	21	11	1929.1	Sulfur metabolism
1.2.1.45	4-carboxy-2-hydroxymuconate-6-sEM ialdehyde dehydrogenase	AA X	106	9	19	6	2611.04	Tyrosine metabolism; Benzoate degradation via hydroxylation
2.7.7.39	glycerol-3-phosphate cytidylyltransferase	L	105	40	21	7	0	Glycerolipid metabolism
3.1.6.1	arylsulfatase	Gly L	105	17	20	14	22546.3	Androgen and estrogen metabolism; Sphingoglycolipid metabolism
2.4.1.12	cellulose synthase (UDP-forming)	C	105	55	18	11	925.711	Starch and sucrose metabolism
1.14.13.40	anthraniloyl-CoA monooxygenase	X	105	33	18	0	0	Carbazole degradation
1.7.99.5	5,10-methylenetetrahydrofolate reductase (FADH2)	E CoV	105	31	18	5	10.4947	One carbon pool by folate; Methane metabolism
2.1.1.130	precorrin-2 C20-methyltransferase	CoV	105	1	16	5	8259.27	Porphyrin and chlorophyll metabolism
1.3.99.6	3-oxo-5beta-steroid 4-dehydrogenase	L	104	119	22	13	1977.44	Bile acid biosynthesis; C21-Steroid hormone metabolism; Androgen and estrogen metabolism
1.1.1.149	20alpha-hydroxysteroid dehydrogenase	L	104	117	22	6	0	C21-Steroid hormone metabolism
1.1.3.8	L-gulonolactone oxidase	C	104	17	22	2	0	Ascorbate and aldarate metabolism
3.1.4.17	3',5'-cyclic-nucleotide phosphodiesterase	N	104	45	21	21	209.368	Purine metabolism
4.99.1.-	--	CoV oAA	104	41	18	7	2659.1	Aminophosphonate metabolism; Porphyrin and chlorophyll metabolism
2.4.2.22	xanthine phosphoribosyltransferase	N	104	0	17	19	577.427	Purine metabolism
3.5.4.13	dCTP deaminase	N	104	0	14	10	1.89476	Pyrimidine metabolism
2.7.2.7	butyrate kinase	C	104	0	13	3	0	Butanoate metabolism
1.17.4.3	4-hydroxy-3-methylbut-2-en-1-yl diphosphate synthase	L	104	24	12	1	0	Sterols biosynthesis
1.1.1.202	1,3-propanediol dehydrogenase	L	103	11	21	2	0.5	Glycerolipid metabolism
1.3.1.32	maleylacetate reductase	X	103	5	21	2	0	gamma-Hexachlorocyclohexane degradation; 1,4-Dichlorobenzene degradation
1.5.8.1	dimethylamine dehydrogenase	E	103	18	17	2	0	Methane metabolism
1.1.1.6	glycerol dehydrogenase	L	103	0	17	12	2925.16	Glycerolipid metabolism
2.3.1.31	homoserine O-acetyltransferase	AA E	103	9	15	3	37.2903	Methionine metabolism; Sulfur metabolism
1.17.4.2	ribonucleoside-triphosphate reductase	N	103	0	14	22	908.575	Purine metabolism; Pyrimidine metabolism
2.7.1.69	protein-N(pi)-phosphohistidine-sugar phosphotransferase	C	103	11	13	52	54621.5	Glycolysis / Gluconeogenesis; Fructose and mannose metabolism; Galactose metabolism; Starch and sucrose metabolism; Aminosugars metabolism
4.2.1.13	Obsolete Transferred to 4.3.1.17	SM	103	2	13	0	0	Terpenoid biosynthesis
4.2.1.58	crotonoyl-[acyl-carrier-protein] hydratase	L	103	22	12	5	0.4	Fatty acid biosynthesis (path 1)
2.4.1.143	alpha-1,6-mannosyl-glycoprotein	Gly	102	40	25	14	0	N-Glycans biosynthesis
1.11.1.6	catalase	AA E	102	116	24	13	1301.96	Tryptophan metabolism; Methane metabolism
3.3.2.6	leukotriene-A4 hydrolase	L	102	46	22	3	1229	Prostaglandin and leukotriene metabolism
2.7.1.107	diacylglycerol kinase	L	102	92	21	12	328.586	Glycerolipid metabolism
1.2.99.2	carbon-monoxide dehydrogenase (acceptor)	E	102	24	19	2	0	Methane metabolism
3.5.2.7	imidazolonepropionase	AA	102	17	19	4	446.986	Histidine metabolism
2.1.1.14	5-methyltetrahydropteroyltriglutamate-homocysteine	AA	102	84	17	13	207.791	Methionine metabolism
2.5.1.55	3-deoxy-8-phosphooctulonate synthase	Gly	102	10	13	1	0	Lipopolysaccharide biosynthesis
1.9.3.-	--	--	101	76	25	0	0	--
1.2.7.3	2-oxoglutarate synthase	C E	101	29	22	6	352.334	Citrate cycle (TCA cycle); Reductive carboxylate cycle (CO2 fixation)
2.5.1.18	glutathione transferase	oAA	101	172	21	9	0	Glutathione metabolism
1.17.1.-	--	--	101	56	21	0	0	--
1.8.2.-	--	--	101	12	21	0	0	--
1.1.1.77	lactaldehyde reductase	C	101	10	21	3	277.839	Pyruvate metabolism; Glyoxylate and dicarboxylate metabolism
2.7.7.14	ethanolamine-phosphate cytidylyltransferase	L oAA	101	59	20	6	2443.56	Aminophosphonate metabolism; Glycerolipid metabolism
3.5.3.8	formimidoylglutamase	AA	101	26	20	4	4.18724	Histidine metabolism
3.5.1.25	N-acetylglucosamine-6-phosphate deacetylase	C	101	12	17	9	1051.17	Aminosugars metabolism
4.2.3.12	6-pyruvoyltetrahydropterin synthase	CoV	101	7	16	2	0	Folate biosynthesis
1.7.7.2	ferredoxin-nitrate reductase	E	101	1	15	0	0	Nitrogen metabolism
1.1.1.267	1-deoxy-D-xylulose-5-phosphate reductoisomerase	L	101	20	12	0	0	Sterols biosynthesis
3.6.1.27	undecaprenyl-diphosphatase	Gly	101	1	12	2	1229	Peptidoglycan biosynthesis
1.3.99.3	acyl-CoA dehydrogenase	AA C L oAA	100	108	23	22	11203.9	Fatty acid metabolism; Valine, leucine and isoleucine degradation; beta-Alanine metabolism; Propanoate metabolism
3.5.3.1	arginase	AA	100	45	21	21	4251.29	Urea cycle and metabolism of amino groups; Arginine and proline metabolism
4.2.1.100	cyclohexa-1,5-dienecarbonyl-CoA hydratase	X	100	46	20	2	0	Benzoate degradation via CoA ligation
2.4.1.1	phosphorylase	C	100	73	19	14	1929.74	Starch and sucrose metabolism
1.3.1.24	biliverdin reductase	CoV	100	12	18	6	5671.35	Porphyrin and chlorophyll metabolism
6.1.1.-	--	--	100	0	17	0	0	--
6.3.3.3	dethiobiotin synthase	CoV	100	3	15	2	12	Biotin metabolism
6.3.2.1	pantoate-beta-alanine ligase	CoV oAA	100	8	13	10	3424.72	beta-Alanine metabolism; Pantothenate and CoA biosynthesis
1.11.1.9	glutathione peroxidase	oAA	99	179	24	9	0	Glutathione metabolism
2.4.1.119	dolichyl-diphosphooligosaccharide-protein glycotransferase	Gly	99	158	24	14	0	N-Glycans biosynthesis
2.7.1.68	1-phosphatidylinositol-4-phosphate 5-kinase	C	99	86	21	3	976.501	Inositol phosphate metabolism
1.2.1.44	cinnamoyl-CoA reductase	SM	99	78	20	6	1249.61	Flavonoids, stilbene and lignin biosynthesis
1.1.1.65	pyridoxine 4-dehydrogenase	CoV	99	47	20	3	0	Vitamin B6 metabolism
1.14.13.25	methane monooxygenase	E	99	30	20	5	0	Methane metabolism
3.8.1.3	haloacetate dehalogenase	X	99	40	18	0	0	1,2-Dichloroethane degradation
6.3.4.10	biotin-[propionyl-CoA-carboxylase (ATP-hydrolysing)] ligase	CoV	99	10	18	3	0	Biotin metabolism
3.6.1.5	apyrase	N	98	65	22	51	8360.48	Purine metabolism; Pyrimidine metabolism
3.5.3.11	agmatinase	AA	98	32	21	7	1017.16	Arginine and proline metabolism
5.1.2.3	3-hydroxybutyryl-CoA epimerase	C L	98	83	20	6	97.0832	Fatty acid metabolism; Butanoate metabolism
3.1.3.5	5'-nucleotidase	CoV N	98	52	19	53	26709.8	Purine metabolism; Pyrimidine metabolism; Nicotinate and nicotinamide metabolism
4.1.1.12	aspartate 4-decarboxylase	AA	98	6	16	22	1389.12	Alanine and aspartate metabolism; Cysteine metabolism
4.6.1.2	guanylate cyclase	N	97	141	25	11	40.2101	Purine metabolism
1.3.99.10	isovaleryl-CoA dehydrogenase	AA	97	85	22	4	163.754	Valine, leucine and isoleucine degradation
3.2.1.26	beta-fructofuranosidase	C	97	52	21	23	2226.52	Galactose metabolism; Starch and sucrose metabolism
1.12.98.1	coenzyme F420 hydrogenase	CoV	97	20	19	1	0	Folate biosynthesis
1.6.1.2	NAD(P)+ transhydrogenase (AB-specific)	CoV	97	26	18	9	0	Nicotinate and nicotinamide metabolism
2.8.3.-	--	--	97	37	17	0	0	--
4.1.2.4	deoxyribose-phosphate aldolase	C	97	5	17	7	391.679	Pentose phosphate pathway
1.7.1.3	nitrate reductase (NADPH)	E	96	123	23	9	0	Nitrogen metabolism
2.7.1.33	pantothenate kinase	CoV	96	60	18	6	2079.93	Pantothenate and CoA biosynthesis
1.1.1.48	galactose 1-dehydrogenase	C	96	8	17	6	1.28692	Galactose metabolism
2.4.1.4	amylosucrase	C	96	8	15	8	0	Starch and sucrose metabolism
1.8.99.-	--	--	96	4	15	0	0	--
1.6.2.2	cytochrome-b5 reductase	C	95	85	22	0	0	Aminosugars metabolism
2.5.1.16	spermidine synthase	AA oAA	95	74	22	8	3681.5	Urea cycle and metabolism of amino groups; Arginine and proline metabolism; beta-Alanine metabolism
2.7.1.20	adenosine kinase	N	95	72	21	15	175.783	Purine metabolism
3.5.3.7	guanidinobutyrase	AA	95	23	20	5	9.71941	Arginine and proline metabolism
1.3.1.14	orotate reductase (NADH)	N	95	15	19	4	32.3758	Pyrimidine metabolism
3.6.1.7	acylphosphatase	X C	95	16	18	19	7671.87	Glycolysis / Gluconeogenesis; Pyruvate metabolism; Benzoate degradation via CoA ligation
1.2.1.4	aldehyde dehydrogenase (NADP+)	X	95	6	16	1	0	Caprolactam degradation
1.4.1.20	phenylalanine dehydrogenase	AA	94	20	21	13	182.855	Phenylalanine metabolism; Phenylalanine, tyrosine and tryptophan biosynthesis
3.8.1.8	atrazine chlorohydrolase	X	94	12	20	2	6	Atrazine degradation
3.5.1.49	formamidase	AA C E	94	22	19	42	7205.19	Tryptophan metabolism; Glyoxylate and dicarboxylate metabolism; Nitrogen metabolism
4.1.2.5	threonine aldolase	AA	94	39	17	17	2015.62	Glycine, serine and threonine metabolism
2.1.1.10	homocysteine S-methyltransferase	AA	94	32	17	13	207.791	Methionine metabolism
1.7.7.1	ferredoxin-nitrite reductase	E	94	29	17	36	4599.96	Nitrogen metabolism
1.16.3.1	ferroxidase	CoV	94	11	15	2	0	Porphyrin and chlorophyll metabolism
1.3.1.43	cyclohexadienyl dehydrogenase	AA	94	12	14	11	626.237	Phenylalanine, tyrosine and tryptophan biosynthesis
2.5.1.17	cob(I)yrinic acid a,c-diamide adenosyltransferase	CoV	94	8	14	3	561.91	Porphyrin and chlorophyll metabolism
3.6.1.40	guanosine-5'-triphosphate,3'-diphosphate diphosphatase	N	94	2	14	3	0.2	Purine metabolism
1.10.2.-	--	--	93	77	23	0	0	--
3.1.2.1	acetyl-CoA hydrolase	C	93	29	19	23	1127.7	Pyruvate metabolism
3.1.1.23	acylglycerol lipase	L	93	44	18	11	553.192	Glycerolipid metabolism
1.4.1.1	alanine dehydrogenase	E	93	8	18	2	0	Reductive carboxylate cycle (CO2 fixation)
3.5.1.38	glutamin-(asparagin-)ase	AA E oAA	93	2	17	60	18828.3	Glutamate metabolism; Alanine and aspartate metabolism; D-Glutamine and D-glutamate metabolism; Nitrogen metabolism
2.7.1.31	glycerate kinase	AA C L	93	3	16	8	3154.73	Glycine, serine and threonine metabolism; Glycerolipid metabolism; Glyoxylate and dicarboxylate metabolism
4.1.99.-	--	AA	93	3	15	1	0	Valine, leucine and isoleucine degradation
1.7.1.1	nitrate reductase (NADH)	E	92	132	24	9	0	Nitrogen metabolism
2.7.7.1	nicotinamide-nucleotide adenylyltransferase	CoV	92	16	19	14	795.126	Nicotinate and nicotinamide metabolism
4.1.3.17	4-hydroxy-4-methyl-2-oxoglutarate aldolase	X C	92	2	12	2	427.51	Benzoate degradation via hydroxylation; C5-Branched dibasic acid metabolism
2.7.1.36	mevalonate kinase	L	91	39	22	2	15	Sterols biosynthesis
3.1.1.17	gluconolactonase	X C	91	38	22	13	7325.41	Pentose phosphate pathway; Ascorbate and aldarate metabolism; Caprolactam degradation
2.4.1.13	sucrose synthase	C	91	50	21	16	2241.58	Starch and sucrose metabolism
3.3.1.1	adenosylhomocysteinase	AA oAA	91	114	20	11	3439.84	Methionine metabolism; Selenoamino acid metabolism
6.3.2.2	glutamate-cysteine ligase	AA oAA	91	53	19	20	6783.46	Glutamate metabolism; Glutathione metabolism
5.1.3.13	dTDP-4-dehydrorhamnose 3,5-epimerase	SM C	91	7	14	2	1229	Nucleotide sugars metabolism; Streptomycin biosynthesis; Polyketide sugar unit biosynthesis
2.7.1.60	N-acylmannosamine kinase	C	91	0	12	5	4.45	Aminosugars metabolism
2.3.1.7	carnitine O-acetyltransferase	AA	90	41	21	1	0	Alanine and aspartate metabolism
4.1.2.27	sphinganine-1-phosphate aldolase	Gly	90	59	20	2	410.359	Sphingoglycolipid metabolism
3.8.1.5	haloalkane dehalogenase	X	90	55	18	0	0	1,2-Dichloroethane degradation; 3-Chloroacrylic acid degradation
2.7.1.6	galactokinase	C	90	42	18	8	280.376	Galactose metabolism
1.5.5.-	--	--	90	26	18	0	0	--
2.1.1.5	betaine-homocysteine S-methyltransferase	AA	90	27	16	16	4486.14	Glycine, serine and threonine metabolism; Methionine metabolism
4.1.2.21	2-dehydro-3-deoxy-6-phosphogalactonate aldolase	C	90	4	16	2	67.1502	Galactose metabolism
1.3.99.13	long-chain-acyl-CoA dehydrogenase	L	89	75	21	7	186.382	Fatty acid metabolism
2.7.1.19	phosphoribulokinase	E	89	48	20	3	168.875	Carbon fixation
1.12.-.-	--	--	89	9	18	0	0	--
1.1.1.157	3-hydroxybutyryl-CoA dehydrogenase	X C	89	66	17	8	80.4619	Benzoate degradation via CoA ligation; Butanoate metabolism
4.1.1.18	lysine decarboxylase	AA SM	89	8	16	5	0	Lysine degradation; Alkaloid biosynthesis II
1.6.99.2	NAD(P)H dehydrogenase (quinone)	L	89	6	15	1	0	Sterols biosynthesis
2.7.1.144	tagatose-6-phosphate kinase	C	89	4	15	4	13.9369	Galactose metabolism
5.4.1.2	precorrin-8X methylmutase	CoV	89	2	13	1	0	Porphyrin and chlorophyll metabolism
2.7.1.105	6-phosphofructo-2-kinase	C	88	61	21	9	614	Fructose and mannose metabolism
3.5.99.3	hydroxydechloroatrazine ethylaminohydrolase	X	88	11	20	2	6	Atrazine degradation
2.5.1.2	thiamine pyridinylase	CoV	88	49	19	2	1.33333	Thiamine metabolism
6.4.1.-	--	X	88	42	19	7	2297.12	Benzoate degradation via CoA ligation; Ethylbenzene degradation
6.3.4.-	--	--	88	10	17	0	0	--
3.5.99.7	1-aminocyclopropane-1-carboxylate deaminase	C	88	19	16	3	1229	Propanoate metabolism
1.6.6.9	trimethylamine-N-oxide reductase	E	88	2	12	2	0	Methane metabolism
3.2.1.4	cellulase	C	87	74	24	5	6.9264	Starch and sucrose metabolism
6.3.2.3	glutathione synthase	AA oAA	87	33	18	11	880.799	Glutamate metabolism; Glutathione metabolism
2.8.3.8	acetate CoA-transferase	C	87	32	17	7	795.744	Propanoate metabolism; Butanoate metabolism
1.13.11.32	2-nitropropane dioxygenase	E	87	26	16	9	0	Nitrogen metabolism
3.5.1.47	N-acetyldiaminopimelate deacetylase	AA	87	24	16	2	0	Lysine biosynthesis
4.1.1.71	2-oxoglutarate decarboxylase	CoV	87	6	15	1	0	Ubiquinone biosynthesis
1.5.99.-	--	--	87	4	15	0	0	--
2.3.1.35	glutamate N-acetyltransferase	AA	87	23	14	7	577.757	Urea cycle and metabolism of amino groups
3.2.2.16	methylthioadenosine nucleosidase	AA	87	10	13	2	0	Arginine and proline metabolism
2.4.2.3	uridine phosphorylase	N	86	25	17	11	112.017	Pyrimidine metabolism
3.1.4.16	2',3'-cyclic-nucleotide 2'-phosphodiesterase	N	86	8	16	1	0	Purine metabolism; Pyrimidine metabolism
2.4.1.7	sucrose phosphorylase	C	86	7	14	15	1635.87	Starch and sucrose metabolism
2.7.1.29	glycerone kinase	L	86	19	13	7	45.0704	Glycerolipid metabolism
3.2.2.9	adenosylhomocysteine nucleosidase	AA	86	23	12	2	0	Methionine metabolism
3.1.3.41	4-nitrophenylphosphatase	X	85	59	19	4	1148.15	gamma-Hexachlorocyclohexane degradation
3.5.3.22	proclavaminate amidinohydrolase	SM	85	15	17	1	0	Clavulanic acid biosynthesis
2.7.7.38	3-deoxy-manno-octulosonate cytidylyltransferase	Gly	85	14	14	1	0	Lipopolysaccharide biosynthesis
1.1.1.169	2-dehydropantoate 2-reductase	CoV	85	4	14	2	216.582	Pantothenate and CoA biosynthesis
4.1.1.61	4-hydroxybenzoate decarboxylase	X	85	0	14	4	356.998	Benzoate degradation via CoA ligation
2.4.2.2	pyrimidine-nucleoside phosphorylase	N	85	1	12	5	33.5261	Pyrimidine metabolism
3.2.1.23	beta-galactosidase	C Gly L	84	106	22	31	33028.7	Galactose metabolism; Glycerolipid metabolism; Sphingoglycolipid metabolism
3.6.1.29	bis(5'-adenosyl)-triphosphatase	N	84	26	22	12	0	Purine metabolism
4.1.3.1	isocitrate lyase	C	84	43	21	8	381.545	Glyoxylate and dicarboxylate metabolism
4.1.3.30	methylisocitrate lyase	C	84	23	21	2	0	Propanoate metabolism
1.3.99.21	(R)-benzylsuccinyl-CoA dehydrogenase	X	84	52	19	1	0	Benzoate degradation via CoA ligation
3.1.3.46	fructose-2,6-bisphosphate 2-phosphatase	C	84	45	17	9	614	Fructose and mannose metabolism
4.3.1.18	D-serine ammonia-lyase	AA	84	1	15	3	0	Glycine, serine and threonine metabolism
1.5.1.-	--	AA	84	1	12	2	1229	Tryptophan metabolism
2.1.1.43	histone-lysine N-methyltransferase	AA	83	130	25	1	0	Lysine degradation
2.3.3.10	hydroxymethylglutaryl-CoA synthase	AA C L	83	56	20	11	1132.3	Synthesis and degradation of ketone bodies; Valine, leucine and isoleucine degradation; Butanoate metabolism
1.11.1.12	phospholipid-hydroperoxide glutathione peroxidase	oAA	83	113	19	9	0	Glutathione metabolism
3.5.5.7	aliphatic nitrilase	X	83	29	19	3	9.00954	Styrene degradation
5.3.1.26	galactose-6-phosphate isomerase	C	83	12	15	4	40.5381	Galactose metabolism
5.5.1.1	muconate cycloisomerase	X	83	6	15	3	133.464	Benzoate degradation via hydroxylation; Toluene and xylene degradation; 1,4-Dichlorobenzene degradation
1.1.3.38	vanillyl-alcohol oxidase	X	83	2	15	0	0	2,4-Dichlorobenzoate degradation
3.1.5.1	dGTPase	N	83	2	14	8	1397.42	Purine metabolism
2.7.1.25	adenylyl-sulfate kinase	E oAA N	82	29	20	9	3345.25	Purine metabolism; Selenoamino acid metabolism; Sulfur metabolism
2.3.2.2	gamma-glutamyltransferase	L oAA	82	39	19	19	8380.5	Taurine and hypotaurine metabolism; Selenoamino acid metabolism; Cyanoamino acid metabolism; Glutathione metabolism; Prostaglandin and leukotriene metabolism
2.7.7.43	N-acylneuraminate cytidylyltransferase	C	82	13	14	3	0	Aminosugars metabolism
1.3.1.62	pimeloyl-CoA dehydrogenase	X	81	57	21	1	0	Benzoate degradation via CoA ligation
1.13.12.4	lactate 2-monooxygenase	C	81	57	17	12	116.367	Pyruvate metabolism
1.13.12.-	--	AA E CoV	81	55	17	34	9285.91	Ubiquinone biosynthesis; Tyrosine metabolism; Nitrogen metabolism
5.1.2.2	mandelate racEM ase	X	81	10	15	1	0	Benzoate degradation via hydroxylation
3.2.1.3	glucan 1,4-alpha-glucosidase	C	80	61	20	13	272.978	Starch and sucrose metabolism
1.3.3.6	acyl-CoA oxidase	L	80	77	19	8	338.453	Fatty acid metabolism
1.13.11.-	--	AA X SM	80	55	19	18	26104.5	1,1,1-Trichloro-2,2-bis(4-chlorophenyl)ethane (DDT) degradation; Benzoate degradation via hydroxylation; Tryptophan metabolism; 2,4-Dichlorobenzoate degradation; Nitrobenzene degradation; 1,4-Dichlorobenzene degradation; Fluorene degradation; Carbazole degradation; Styrene degradation; Flavonoids, stilbene and lignin biosynthesis
2.7.1.21	thymidine kinase	N	80	26	18	12	262.137	Pyrimidine metabolism
2.1.1.104	caffeoyl-CoA O-methyltransferase	SM	80	59	17	2	0	Flavonoids, stilbene and lignin biosynthesis
1.4.3.4	amine oxidase (flavin-containing)	AA	79	50	20	21	12598.7	Glycine, serine and threonine metabolism; Arginine and proline metabolism; Histidine metabolism; Tyrosine metabolism; Tryptophan metabolism
2.8.1.2	3-mercaptopyruvate sulfurtransferase	AA	79	40	20	5	222.767	Cysteine metabolism
5.1.3.3	aldose 1-epimerase	C	79	37	18	5	0	Glycolysis / Gluconeogenesis
3.7.1.8	2,6-dioxo-6-phenylhexa-3-enoate hydrolase	X	79	18	17	6	1607.32	Biphenyl degradation; Fluorene degradation
1.18.6.1	nitrogenase	X E	79	2	16	30	7533.55	Tetrachloroethene degradation; Nitrogen metabolism
3.1.3.45	3-deoxy-manno-octulosonate-8-phosphatase	Gly	79	9	14	2	1	Lipopolysaccharide biosynthesis
3.6.1.41	bis(5'-nucleosyl)-tetraphosphatase (symmetrical)	N	79	9	14	13	0.479798	Purine metabolism
3.6.1.22	NAD+ diphosphatase	CoV	79	7	14	14	795.126	Nicotinate and nicotinamide metabolism
5.5.1.7	chloromuconate cycloisomerase	X	79	4	14	1	0	1,4-Dichlorobenzene degradation
1.14.13.39	nitric-oxide synthase	AA	78	74	21	13	79.8738	Arginine and proline metabolism
2.5.1.22	spermine synthase	AA oAA	78	66	20	3	0.5	Urea cycle and metabolism of amino groups; Arginine and proline metabolism; beta-Alanine metabolism
2.1.1.11	magnesium protoporphyrin IX methyltransferase	CoV	78	18	16	3	253.273	Porphyrin and chlorophyll metabolism
3.1.2.23	4-hydroxybenzoyl-CoA thioesterase	X	78	1	14	1	0	2,4-Dichlorobenzoate degradation
4.1.1.44	4-carboxymuconolactone decarboxylase	X	78	2	12	3	170.197	Benzoate degradation via hydroxylation
2.7.1.63	polyphosphate-glucose phosphotransferase	C	78	0	11	9	99.7366	Glycolysis / Gluconeogenesis
2.1.1.53	putrescine N-methyltransferase	SM	77	66	21	2	0	Alkaloid biosynthesis II
2.7.7.15	choline-phosphate cytidylyltransferase	L oAA	77	62	21	2	3681	Aminophosphonate metabolism; Glycerolipid metabolism
2.7.8.11	CDP-diacylglycerol-inositol 3-phosphatidyltransferase	L	77	30	21	5	0	Glycerolipid metabolism
2.1.1.37	DNA (cytosine-5-)-methyltransferase	AA	77	31	18	3	15.5374	Methionine metabolism
1.4.3.5	pyridoxamine-phosphate oxidase	CoV	77	26	15	3	0	Vitamin B6 metabolism
6.3.1.-	--	CoV	77	1	11	5	1833.27	Porphyrin and chlorophyll metabolism
1.14.14.-	--	--	76	131	21	0	0	--
1.3.1.10	enoyl-[acyl-carrier-protein] reductase (NADPH, B-specific)	L	76	33	20	7	91.2109	Fatty acid biosynthesis (path 1)
1.1.3.-	--	AA C oAA	76	57	17	4	2586.86	Pentose phosphate pathway; Tyrosine metabolism; Aminophosphonate metabolism
3.5.1.41	chitin deacetylase	C	76	11	14	3	1229	Aminosugars metabolism
2.4.1.182	lipid-A-disaccharide synthase	Gly	76	2	10	2	614	Lipopolysaccharide biosynthesis
3.1.1.45	carboxymethylenebutenolidase	X	75	47	16	2	0	1,4-Dichlorobenzene degradation
4.1.3.6	citrate (pro-3S)-lyase	C E	75	12	14	10	599.809	Citrate cycle (TCA cycle); Reductive carboxylate cycle (CO2 fixation)
1.2.1.21	glycolaldehyde dehydrogenase	C	75	2	13	6	18.5697	Glyoxylate and dicarboxylate metabolism
1.19.6.1	nitrogenase (flavodoxin)	E	74	1	17	29	769.714	Nitrogen metabolism
6.2.1.30	phenylacetate-CoA ligase	AA	74	0	16	5	552.557	Tyrosine metabolism; Phenylalanine metabolism
5.5.-.-	--	--	74	3	12	0	0	--
3.5.4.4	adenosine deaminase	N	73	25	20	9	2.61436	Purine metabolism
1.3.2.3	galactonolactone dehydrogenase	C	73	16	20	6	0	Ascorbate and aldarate metabolism
5.4.2.9	phosphoenolpyruvate mutase	oAA	73	9	18	2	0	Aminophosphonate metabolism
1.97.1.-	--	X	73	0	14	3	195.489	1,1,1-Trichloro-2,2-bis(4-chlorophenyl)ethane (DDT) degradation; 1,4-Dichlorobenzene degradation
5.5.1.-	--	X	73	1	13	1	0	2,4-Dichlorobenzoate degradation
6.5.1.-	--	--	73	0	12	0	0	--
2.7.1.130	tetraacyldisaccharide 4'-kinase	Gly	73	3	10	2	0.5	Lipopolysaccharide biosynthesis
2.5.1.32	geranylgeranyl-diphosphate geranylgeranyltransferase	SM L	72	56	21	1	0	Sterols biosynthesis; Terpenoid biosynthesis; Diterpenoid biosynthesis
1.10.3.3	L-ascorbate oxidase	C	72	73	19	7	491.005	Ascorbate and aldarate metabolism
1.14.12.7	phthalate 4,5-dioxygenase	X	72	26	13	0	0	2,4-Dichlorobenzoate degradation
4.1.1.22	histidine decarboxylase	AA	71	53	20	10	1967.27	Histidine metabolism
2.4.1.132	glycolipid 3-alpha-mannosyltransferase	Gly	71	31	20	14	0	N-Glycans biosynthesis
3.2.1.86	6-phospho-beta-glucosidase	C	71	73	19	5	0	Glycolysis / Gluconeogenesis
2.7.1.3	ketohexokinase	C	71	4	17	11	154.09	Fructose and mannose metabolism
1.7.1.2	nitrate reductase [NAD(P)H]	E	70	128	23	9	0	Nitrogen metabolism
2.8.3.5	3-oxoacid CoA-transferase	AA C L	70	28	16	9	713.902	Synthesis and degradation of ketone bodies; Valine, leucine and isoleucine degradation; Butanoate metabolism
4.2.1.28	propanediol dehydratase	L	70	5	12	2	186.43	Glycerolipid metabolism
1.14.13.3	4-hydroxyphenylacetate 3-monooxygenase	AA	70	3	11	4	29.0545	Tyrosine metabolism
4.1.3.16	4-hydroxy-2-oxoglutarate aldolase	AA C	70	1	11	11	3274.58	Arginine and proline metabolism; Glyoxylate and dicarboxylate metabolism
4.1.1.50	adenosylmethionine decarboxylase	AA	69	80	21	2	0	Arginine and proline metabolism
2.8.3.6	3-oxoadipate CoA-transferase	X	69	26	16	2	3033.66	Benzoate degradation via hydroxylation
3.1.2.12	S-formylglutathione hydrolase	E	69	48	15	5	46.8904	Methane metabolism
6.2.1.14	6-carboxyhexanoate-CoA ligase	CoV	69	0	15	1	0	Biotin metabolism
4.6.1.-	--	C	68	10	19	1	0	Glycolysis / Gluconeogenesis
2.1.1.115	(RS)-1-benzyl-1,2,3,4-tetrahydroisoquinoline N-methyltransferase	SM	68	22	14	5	1353.28	Alkaloid biosynthesis I
2.2.1.-	--	--	68	2	13	0	0	--
2.7.6.2	thiamine diphosphokinase	CoV	67	19	16	4	1226.33	Thiamine metabolism
3.1.1.35	dihydrocoumarin hydrolase	X	67	16	16	0	0	Fluorene degradation
2.7.1.50	hydroxyethylthiazole kinase	CoV	67	6	16	2	2	Thiamine metabolism
3.1.3.37	sedoheptulose-bisphosphatase	E	66	68	20	1	0	Carbon fixation
3.2.1.58	glucan 1,3-beta-glucosidase	C	66	66	19	11	220.007	Starch and sucrose metabolism
4.1.1.31	phosphoenolpyruvate carboxylase	C E	66	47	14	15	1821.2	Pyruvate metabolism; Carbon fixation; Reductive carboxylate cycle (CO2 fixation)
1.14.14.1	unspecific monooxygenase	AA X L	65	154	22	6	620.535	Fatty acid metabolism; gamma-Hexachlorocyclohexane degradation; Tryptophan metabolism
2.4.1.10	levansucrase	C	65	64	22	9	1229	Starch and sucrose metabolism
3.2.1.125	raucaffricine beta-glucosidase	SM	65	75	20	0	0	Indole and ipecac alkaloid biosynthesis
3.2.1.147	thioglucosidase	AA	65	75	20	2	0	Tryptophan metabolism
3.2.1.85	6-phospho-beta-galactosidase	C	65	73	20	3	658.356	Galactose metabolism
3.2.1.105	strictosidine beta-glucosidase	SM	65	75	19	0	0	Indole and ipecac alkaloid biosynthesis
1.17.99.1	4-cresol dehydrogenase (hydroxylating)	X	65	2	16	1	0	Toluene and xylene degradation
5.4.99.2	methylmalonyl-CoA mutase	AA C	65	24	15	4	265.663	Valine, leucine and isoleucine degradation; Propanoate metabolism
4.2.1.32	L(+)-tartrate dehydratase	C	65	0	13	3	1229	Glyoxylate and dicarboxylate metabolism
4.1.1.11	aspartate 1-decarboxylase	AA oAA	65	0	10	23	3595.19	Alanine and aspartate metabolism; beta-Alanine metabolism
3.1.1.4	phospholipase A2	L	64	173	25	11	8632.13	Glycerolipid metabolism; Phospholipid degradation; Prostaglandin and leukotriene metabolism
1.4.3.2	L-amino-acid oxidase	AA SM	64	26	18	56	24009.5	Alanine and aspartate metabolism; Methionine metabolism; Valine, leucine and isoleucine degradation; Tyrosine metabolism; Tryptophan metabolism; Phenylalanine, tyrosine and tryptophan biosynthesis; Alkaloid biosynthesis I
2.7.7.10	UTP-hexose-1-phosphate uridylyltransferase	C	64	12	15	6	228.778	Galactose metabolism; Nucleotide sugars metabolism
2.8.3.1	propionate CoA-transferase	X C	64	6	15	31	3896.72	Pyruvate metabolism; Propanoate metabolism; Styrene degradation
3.5.4.2	adenine deaminase	N	64	2	15	7	5.94552	Purine metabolism
1.1.99.16	malate dehydrogenase (acceptor)	C	64	3	13	10	10.2275	Pyruvate metabolism
1.14.13.50	pentachlorophenol monooxygenase	X	64	6	11	0	0	1,4-Dichlorobenzene degradation
4.1.2.14	2-dehydro-3-deoxy-phosphogluconate aldolase	AA C	64	1	11	11	26345.2	Pentose phosphate pathway; Pentose and glucuronate interconversions; Arginine and proline metabolism
5.2.1.2	maleylacetoacetate isomerase	AA X	63	99	17	2	1531.01	Tyrosine metabolism; Styrene degradation
2.3.3.9	malate synthase	C	63	39	15	32	6061.32	Pyruvate metabolism; Glyoxylate and dicarboxylate metabolism
3.5.4.14	deoxycytidine deaminase	N	63	8	12	6	0.277778	Pyrimidine metabolism
4.2.1.40	glucarate dehydratase	C	63	1	12	4	3681	Ascorbate and aldarate metabolism
4.2.1.61	3-hydroxypalmitoyl-[acyl-carrier-protein] dehydratase	L	63	1	10	5	0.4	Fatty acid biosynthesis (path 1)
4.1.1.29	sulfinoalanine decarboxylase	oAA	62	43	22	6	128.351	Taurine and hypotaurine metabolism
3.1.6.8	cerebroside-sulfatase	Gly	62	17	17	7	1.28692	Sphingoglycolipid metabolism
3.5.2.14	N-methylhydantoinase (ATP-hydrolysing)	AA	62	13	17	2	109.536	Urea cycle and metabolism of amino groups
4.3.1.5	phenylalanine ammonia-lyase	AA SM E	62	48	16	45	8597.11	Tyrosine metabolism; Phenylalanine metabolism; Nitrogen metabolism; Alkaloid biosynthesis II
4.3.1.3	histidine ammonia-lyase	AA E	62	36	16	36	6278.78	Histidine metabolism; Nitrogen metabolism
1.14.13.1	salicylate 1-monooxygenase	X	62	28	14	5	1768.51	Nitrobenzene degradation; Fluorene degradation
3.5.2.9	5-oxoprolinase (ATP-hydrolysing)	oAA	61	14	17	3	0	Glutathione metabolism
4.3.1.12	ornithine cyclodeaminase	AA	61	4	17	10	651.464	Arginine and proline metabolism
3.5.1.2	glutaminase	AA E oAA	61	31	16	49	13099	Glutamate metabolism; D-Glutamine and D-glutamate metabolism; Nitrogen metabolism
1.14.99.3	hEM e oxygenase (decyclizing)	CoV	61	25	16	7	5377.52	Porphyrin and chlorophyll metabolism
2.7.2.2	carbamate kinase	AA E N	61	2	13	34	10645.7	Purine metabolism; Glutamate metabolism; Arginine and proline metabolism; Nitrogen metabolism
2.3.1.74	naringenin-chalcone synthase	SM	61	48	12	4	13.8667	Flavonoids, stilbene and lignin biosynthesis
1.14.15.3	alkane 1-monooxygenase	L	60	130	21	6	2467.75	Fatty acid metabolism
1.1.1.34	hydroxymethylglutaryl-CoA reductase (NADPH)	L	60	50	21	1	0	Sterols biosynthesis
1.14.13.2	4-hydroxybenzoate 3-monooxygenase	X	60	2	13	8	2089.75	Benzoate degradation via hydroxylation; 2,4-Dichlorobenzoate degradation
1.5.99.9	methylenetetrahydromethanopterin dehydrogenase	CoV	60	1	13	2	2	Folate biosynthesis
3.5.1.11	penicillin amidase	SM	60	0	12	2	0	Penicillins and cephalosporins biosynthesis
3.1.4.14	[acyl-carrier-protein] phosphodiesterase	CoV	60	3	9	5	697.994	Pantothenate and CoA biosynthesis
1.14.13.13	calcidiol 1-monooxygenase	L	59	119	22	1	0	Sterols biosynthesis
3.2.1.28	alpha,alpha-trehalase	C	59	46	18	8	452.088	Starch and sucrose metabolism
5.1.1.13	aspartate racEM ase	AA	59	1	13	17	58.8556	Alanine and aspartate metabolism
1.14.13.77	taxane 13alpha-hydroxylase	SM	58	108	22	1	0	Diterpenoid biosynthesis
1.14.11.-	--	SM	58	88	17	2	12	Diterpenoid biosynthesis
2.1.1.6	catechol O-methyltransferase	AA	58	77	15	11	2090.08	Tyrosine metabolism
3.2.1.22	alpha-galactosidase	C Gly L	58	48	15	24	14193.3	Galactose metabolism; Glycerolipid metabolism; Sphingoglycolipid metabolism; Globoside metabolism
2.5.1.62	chlorophyll synthase	CoV	58	17	15	3	0	Porphyrin and chlorophyll metabolism
4.2.1.39	gluconate dehydratase	C	58	1	12	0	0	Pentose phosphate pathway
2.7.8.20	phosphatidylglycerol-mEM brane-oligosaccharide	L	58	1	10	0	0	Glycerolipid metabolism
5.3.99.5	thromboxane-A synthase	L	57	121	21	4	0	Prostaglandin and leukotriene metabolism
1.13.11.27	4-hydroxyphenylpyruvate dioxygenase	AA	57	44	17	9	733.005	Tyrosine metabolism
2.4.1.80	ceramide glucosyltransferase	Gly	57	11	16	6	866.068	Sphingoglycolipid metabolism
2.3.1.15	glycerol-3-phosphate O-acyltransferase	L	57	41	15	8	231.487	Glycerolipid metabolism
2.7.7.12	UDP-glucose-hexose-1-phosphate uridylyltransferase	C	57	7	15	11	1219.93	Galactose metabolism; Nucleotide sugars metabolism
1.2.99.3	aldehyde dehydrogenase (pyrroloquinoline-quinone)	C L	57	4	15	14	1287.82	Fatty acid metabolism; Pyruvate metabolism; Propanoate metabolism; Butanoate metabolism
4.1.1.49	phosphoenolpyruvate carboxykinase (ATP)	C E	57	59	13	16	907.955	Citrate cycle (TCA cycle); Pyruvate metabolism; Carbon fixation
1.4.3.3	D-amino-acid oxidase	AA oAA	57	22	13	17	2024.97	Glycine, serine and threonine metabolism; Arginine and proline metabolism; D-Arginine and D-ornithine metabolism
2.7.1.28	triokinase	C L	57	15	13	7	2671.06	Fructose and mannose metabolism; Glycerolipid metabolism
5.4.3.2	lysine 2,3-aminomutase	AA	57	2	11	6	1229	Lysine degradation
1.14.13.79	ent-kaurenoic acid oxidase	SM	56	97	22	2	15	Diterpenoid biosynthesis
1.14.15.4	steroid 11beta-monooxygenase	L	56	110	21	10	933.719	C21-Steroid hormone metabolism; Androgen and estrogen metabolism
3.2.1.37	xylan 1,4-beta-xylosidase	C	56	53	16	0	0	Starch and sucrose metabolism; Nucleotide sugars metabolism
1.14.12.3	benzene 1,2-dioxygenase	X	56	6	16	1	0	Nitrobenzene degradation
1.1.1.204	Obsolete Transferred to 1.17.1.4	N	56	39	15	8	1513.11	Purine metabolism
1.5.99.11	5,10-methylenetetrahydromethanopterin reductase	CoV	56	1	12	3	10	Folate biosynthesis
1.14.15.6	cholesterol monooxygenase (side-chain-cleaving)	L	55	112	22	4	0	C21-Steroid hormone metabolism
1.14.99.9	steroid 17alpha-monooxygenase	L	55	136	21	7	1.09488	C21-Steroid hormone metabolism
1.14.13.30	leukotriene-B4 20-monooxygenase	L	55	129	21	1	0	Prostaglandin and leukotriene metabolism
1.14.13.15	cholestanetriol 26-monooxygenase	L	55	111	21	3	749.753	Bile acid biosynthesis
1.8.3.1	sulfite oxidase	E	55	79	20	7	141.883	Sulfur metabolism
4.1.1.28	aromatic-L-amino-acid decarboxylase	AA SM	55	38	18	37	30547	Histidine metabolism; Tyrosine metabolism; Tryptophan metabolism; Indole and ipecac alkaloid biosynthesis; Alkaloid biosynthesis I
1.10.3.1	catechol oxidase	AA	55	65	17	13	0	Tyrosine metabolism
1.8.5.-	--	--	55	2	17	0	0	--
3.2.1.74	glucan 1,4-beta-glucosidase	C	55	45	16	8	67.2634	Starch and sucrose metabolism
5.1.3.9	N-acylglucosamine-6-phosphate 2-epimerase	C	55	0	14	7	2237.59	Aminosugars metabolism
1.5.1.11	D-octopine dehydrogenase	AA	55	1	13	11	0	Arginine and proline metabolism
1.4.99.2	taurine dehydrogenase	E oAA	55	0	11	6	180.532	Taurine and hypotaurine metabolism; Nitrogen metabolism
1.1.1.17	mannitol-1-phosphate 5-dehydrogenase	C	55	8	10	9	63.1443	Fructose and mannose metabolism
3.1.1.13	sterol esterase	L	54	62	19	3	0	Bile acid biosynthesis
3.2.1.18	exo-alpha-sialidase	Gly	54	28	19	7	1.28692	Sphingoglycolipid metabolism
3.5.1.5	urease	AA X N	54	14	16	8	4356.65	Urea cycle and metabolism of amino groups; Purine metabolism; Atrazine degradation
1.2.3.1	aldehyde oxidase	AA CoV	54	34	15	15	11654.8	Valine, leucine and isoleucine degradation; Tyrosine metabolism; Tryptophan metabolism; Vitamin B6 metabolism; Nicotinate and nicotinamide metabolism
1.3.99.20	4-hydroxybenzoyl-CoA reductase	X	54	14	15	4	237.812	Benzoate degradation via CoA ligation
3.1.3.39	streptomycin-6-phosphatase	SM	54	9	13	0	0	Streptomycin biosynthesis
6.3.3.4	(carboxyethyl)arginine beta-lactam-synthase	SM	54	6	13	1	0	Clavulanic acid biosynthesis
4.2.1.49	urocanate hydratase	AA	54	5	13	3	1242.68	Histidine metabolism
4.1.3.34	citryl-CoA lyase	C	54	4	13	7	0	Citrate cycle (TCA cycle)
1.14.99.10	steroid 21-monooxygenase	L	53	104	21	8	2.17309	C21-Steroid hormone metabolism
3.1.1.7	acetylcholinesterase	L	53	48	19	2	0	Glycerolipid metabolism
1.8.2.1	sulfite dehydrogenase	E	53	18	17	7	141.883	Sulfur metabolism
3.1.3.29	N-acylneuraminate-9-phosphatase	C	53	4	9	3	0	Aminosugars metabolism
1.3.3.9	secologanin synthase	SM	52	126	22	1	0	Indole and ipecac alkaloid biosynthesis
1.1.99.1	choline dehydrogenase	AA	52	52	15	3	614	Glycine, serine and threonine metabolism
1.1.1.20	glucuronolactone reductase	C	52	26	15	3	6434.71	Ascorbate and aldarate metabolism
3.5.3.6	arginine deiminase	AA	52	0	11	13	79.8738	Arginine and proline metabolism
3.4.17.8	muramoylpentapeptide carboxypeptidase	Gly	52	0	9	2	0	Peptidoglycan biosynthesis
1.14.21.3	berbamunine synthase	SM	51	127	21	3	122.449	Alkaloid biosynthesis I
1.14.13.21	flavonoid 3'-monooxygenase	SM	51	129	20	6	60.7452	Flavonoids, stilbene and lignin biosynthesis
3.2.1.91	cellulose 1,4-beta-cellobiosidase	C	51	19	19	5	6.9264	Starch and sucrose metabolism
1.1.99.17	Obsolete Transferred to 1.1.5.2	C	51	9	14	5	186.043	Pentose phosphate pathway
1.18.-.-	--	CoV	51	13	13	4	1212.83	Porphyrin and chlorophyll metabolism
4.2.1.79	2-methylcitrate dehydratase	C	51	14	12	0	0	Propanoate metabolism
1.1.1.58	tagaturonate reductase	C	51	6	10	2	613.333	Pentose and glucuronate interconversions
3.1.1.47	1-alkyl-2-acetylglycerophosphocholine esterase	L	50	164	23	1	0	Glycerolipid metabolism
2.4.1.15	alpha,alpha-trehalose-phosphate synthase (UDP-forming)	C	50	46	18	12	873.308	Starch and sucrose metabolism
3.1.3.12	trehalose-phosphatase	C	50	49	17	7	24.6517	Starch and sucrose metabolism
2.7.4.2	phosphomevalonate kinase	L	50	19	17	2	28	Sterols biosynthesis
3.1.6.2	steryl-sulfatase	L	50	12	16	5	0	Androgen and estrogen metabolism
1.5.1.7	saccharopine dehydrogenase (NAD+, L-lysine-forming)	AA	50	10	16	9	5214.04	Lysine biosynthesis; Lysine degradation
2.1.1.1	nicotinamide N-methyltransferase	CoV	50	15	12	6	2286.93	Nicotinate and nicotinamide metabolism
3.1.8.1	aryldialkylphosphatase	X	50	2	12	5	1611.1	gamma-Hexachlorocyclohexane degradation
1.5.1.19	D-nopaline dehydrogenase	AA	50	0	9	11	0	Arginine and proline metabolism
1.14.13.78	ent-kaurene oxidase	SM	49	108	21	2	16	Diterpenoid biosynthesis
1.14.19.-	--	--	49	114	19	0	0	--
1.11.1.11	L-ascorbate peroxidase	C	49	86	17	7	491.005	Ascorbate and aldarate metabolism
1.14.13.22	cyclohexanone monooxygenase	X	49	19	16	2	349.515	Caprolactam degradation
1.14.12.-	--	X	49	13	15	8	2964.98	2,4-Dichlorobenzoate degradation; Fluorene degradation
1.1.3.17	choline oxidase	AA	49	41	14	2	0	Glycine, serine and threonine metabolism
1.14.99.7	squalene monooxygenase	SM L	49	40	14	3	28	Sterols biosynthesis; Terpenoid biosynthesis
1.8.5.1	glutathione dehydrogenase (ascorbate)	AA C oAA	49	63	13	16	4641.69	Ascorbate and aldarate metabolism; Glutamate metabolism; Glutathione metabolism
1.14.13.81	magnesium-protoporphyrin IX monomethyl ester (oxidative) cyclase	CoV	49	40	13	4	669.191	Porphyrin and chlorophyll metabolism
5.2.1.4	maleylpyruvate isomerase	AA	49	25	13	2	923.991	Tyrosine metabolism
1.14.13.9	kynurenine 3-monooxygenase	AA	49	9	13	5	160.197	Tryptophan metabolism
4.1.1.45	aminocarboxymuconate-sEM ialdehyde decarboxylase	AA	49	4	12	1	0	Tryptophan metabolism
3.2.2.4	AMP nucleosidase	N	49	1	11	15	140.095	Purine metabolism
1.1.1.57	fructuronate reductase	C	49	9	9	2	613.333	Pentose and glucuronate interconversions
3.4.11.4	tripeptide aminopeptidase	oAA	49	0	7	12	914.686	Glutathione metabolism
1.14.13.11	trans-cinnamate 4-monooxygenase	AA SM	48	130	21	5	441.817	Phenylalanine metabolism; Flavonoids, stilbene and lignin biosynthesis
2.8.3.12	glutaconate CoA-transferase	X C	48	1	15	4	1508.4	Styrene degradation; Butanoate metabolism
1.1.99.10	glucose dehydrogenase (acceptor)	C	48	46	14	5	186.043	Pentose phosphate pathway
1.1.3.4	glucose oxidase	C	48	42	13	4	0	Pentose phosphate pathway
5.1.99.1	methylmalonyl-CoA epimerase	AA C	48	16	12	5	239.818	Valine, leucine and isoleucine degradation; Propanoate metabolism
1.1.1.11	D-arabinitol 4-dehydrogenase	C	48	5	9	11	390.507	Pentose and glucuronate interconversions; Fructose and mannose metabolism
2.4.1.5	dextransucrase	C	48	3	9	8	0	Starch and sucrose metabolism
5.4.2.7	phosphopentomutase	C N	48	0	9	7	413.898	Pentose phosphate pathway; Purine metabolism
1.7.2.1	nitrite reductase (NO-forming)	E	47	1	13	10	532.436	Nitrogen metabolism
1.14.13.12	benzoate 4-monooxygenase	X	46	101	20	8	1504.92	Benzoate degradation via CoA ligation
1.14.13.76	taxane 10beta-hydroxylase	SM	46	57	20	1	0	Diterpenoid biosynthesis
3.1.4.3	phospholipase C	AA C L	46	60	19	22	15939.7	Glycine, serine and threonine metabolism; Glycerolipid metabolism; Inositol phosphate metabolism; Phospholipid degradation
4.1.1.25	tyrosine decarboxylase	AA SM	46	33	16	18	5880.92	Tyrosine metabolism; Alkaloid biosynthesis I
1.1.3.13	alcohol oxidase	E	46	33	12	10	23.3619	Methane metabolism
1.3.3.5	bilirubin oxidase	CoV	46	3	12	6	5671.35	Porphyrin and chlorophyll metabolism
3.5.1.59	N-carbamoylsarcosine amidase	AA	46	11	11	3	1334.2	Urea cycle and metabolism of amino groups
1.13.11.39	biphenyl-2,3-diol 1,2-dioxygenase	X	46	1	10	1	0	Biphenyl degradation
3.2.1.31	beta-glucuronidase	C CoV	45	16	14	1	0	Pentose and glucuronate interconversions; Starch and sucrose metabolism; Porphyrin and chlorophyll metabolism
1.7.3.3	urate oxidase	N	45	43	12	2	337.819	Purine metabolism
2.3.1.54	formate C-acetyltransferase	C	45	7	11	36	5574.1	Pyruvate metabolism; Butanoate metabolism
1.6.8.-	--	--	45	1	9	0	0	--
4.2.3.3	methylglyoxal synthase	C	45	1	9	4	0	Pyruvate metabolism
1.14.13.41	tyrosine N-monooxygenase	AA oAA	44	105	20	13	0	Tyrosine metabolism; Cyanoamino acid metabolism
1.14.13.17	cholesterol 7alpha-monooxygenase	L	44	73	20	3	0	Bile acid biosynthesis
1.4.3.-	--	AA	44	86	19	12	2841.5	Arginine and proline metabolism
1.4.3.10	putrescine oxidase	AA	44	19	17	7	1242.69	Arginine and proline metabolism
4.4.1.15	D-cysteine desulfhydrase	AA	44	17	14	5	11.1089	Cysteine metabolism
3.2.1.80	fructan beta-fructosidase	C	44	34	13	9	0	Fructose and mannose metabolism
2.7.1.59	N-acetylglucosamine kinase	AA C	43	9	13	8	78.7527	Glutamate metabolism; Aminosugars metabolism
1.1.1.154	ureidoglycolate dehydrogenase	N	43	14	11	2	0	Purine metabolism
2.3.1.86	fatty-acyl-CoA synthase	L	43	9	11	10	2076.13	Fatty acid biosynthesis (path 1)
1.14.12.4	3-hydroxy-2-methylpyridinecarboxylate dioxygenase	CoV	43	4	10	0	0	Vitamin B6 metabolism
5.4.99.1	methylaspartate mutase	C	42	0	13	1	0	C5-Branched dibasic acid metabolism
5.3.1.22	hydroxypyruvate isomerase	C	42	4	11	0	0	Glyoxylate and dicarboxylate metabolism
4.1.99.2	tyrosine phenol-lyase	AA E	42	1	10	40	4190.84	Tyrosine metabolism; Nitrogen metabolism
1.3.1.54	precorrin-6A reductase	CoV	42	0	9	1	0	Porphyrin and chlorophyll metabolism
4.1.2.19	rhamnulose-1-phosphate aldolase	C	42	0	9	2	190.204	Pentose and glucuronate interconversions; Fructose and mannose metabolism
1.19.6.-	--	--	42	1	8	0	0	--
5.5.1.4	inositol-3-phosphate synthase	SM C	41	61	16	3	0	Streptomycin biosynthesis; Inositol phosphate metabolism
4.1.1.33	diphosphomevalonate decarboxylase	L	41	30	16	6	39	Sterols biosynthesis
1.13.11.5	homogentisate 1,2-dioxygenase	AA X	41	35	15	4	3098.49	Tyrosine metabolism; Styrene degradation
1.14.1.-	--	--	41	6	13	0	0	--
3.2.1.65	levanase	C	41	16	12	1	0	Starch and sucrose metabolism
3.1.2.14	oleoyl-[acyl-carrier-protein] hydrolase	L	41	26	11	6	1917.5	Fatty acid biosynthesis (path 1); Fatty acid biosynthesis (path 2)
4.2.1.99	2-methylisocitrate dehydratase	C	41	11	11	0	0	Propanoate metabolism
1.13.-.-	--	--	40	2	14	0	0	--
3.5.3.12	agmatine deiminase	AA	40	14	10	2	0	Arginine and proline metabolism
3.5.3.13	formimidoylglutamate deiminase	AA	40	2	10	4	4.18724	Histidine metabolism
3.5.2.10	creatininase	AA	40	0	10	4	1119.8	Urea cycle and metabolism of amino groups; Arginine and proline metabolism
2.9.1.1	L-seryl-tRNA(Sec) selenium transferase	oAA	39	0	10	1	0	Selenoamino acid metabolism
2.3.1.46	homoserine O-succinyltransferase	AA E	39	1	7	2	0	Methionine metabolism; Sulfur metabolism
2.5.1.56	N-acetylneuraminate synthase	C	38	7	13	7	1698.83	Aminosugars metabolism
2.7.1.113	deoxyguanosine kinase	N	38	16	11	6	3.1476	Purine metabolism
3.1.1.11	pectinesterase	C	38	78	10	2	0	Pentose and glucuronate interconversions; Starch and sucrose metabolism
1.14.12.10	benzoate 1,2-dioxygenase	X	37	4	11	8	1847.43	Benzoate degradation via hydroxylation; Benzoate degradation via CoA ligation
2.4.1.64	alpha,alpha-trehalose phosphorylase	C	37	2	10	9	1004.93	Starch and sucrose metabolism
5.4.99.7	lanosterol synthase	L	36	37	16	2	0	Sterols biosynthesis
4.1.1.32	phosphoenolpyruvate carboxykinase (GTP)	C	36	44	15	13	267.544	Citrate cycle (TCA cycle); Pyruvate metabolism
1.2.3.12	Obsolete Transferred to 1.14.13.82	X	36	12	12	5	0	2,4-Dichlorobenzoate degradation
4.1.2.20	2-dehydro-3-deoxyglucarate aldolase	C	36	8	12	3	0	Ascorbate and aldarate metabolism
1.14.13.20	2,4-dichlorophenol 6-monooxygenase	X	36	5	12	2	0	1,4-Dichlorobenzene degradation
1.7.-.-	--	--	36	2	9	0	0	--
1.7.99.1	hydroxylamine reductase	E	36	2	9	29	211.463	Nitrogen metabolism
2.3.1.42	glycerone-phosphate O-acyltransferase	L	36	11	8	7	216.693	Glycerolipid metabolism
1.14.16.1	phenylalanine 4-monooxygenase	AA	35	26	16	10	0.761905	Phenylalanine, tyrosine and tryptophan biosynthesis
1.14.16.4	tryptophan 5-monooxygenase	AA	35	26	16	7	45.2984	Tryptophan metabolism
1.3.3.-	--	--	35	50	15	0	0	--
1.5.1.10	saccharopine dehydrogenase (NADP+, L-glutamate-forming)	AA	35	21	14	0	0	Lysine biosynthesis
3.6.1.2	trimetaphosphatase	N	35	8	12	0	0	Pyrimidine metabolism
1.14.12.12	naphthalene 1,2-dioxygenase	X	35	4	10	3	244.746	Nitrobenzene degradation; Fluorene degradation; Ethylbenzene degradation
1.14.12.13	2-chlorobenzoate 1,2-dioxygenase	X	35	3	10	0	0	Benzoate degradation via CoA ligation
1.1.99.8	alcohol dehydrogenase (acceptor)	X C E	35	1	10	19	8699.82	Glycolysis / Gluconeogenesis; 1,2-Dichloroethane degradation; Propanoate metabolism; Butanoate metabolism; Methane metabolism
2.4.1.20	cellobiose phosphorylase	C	35	1	10	15	2234.33	Starch and sucrose metabolism
3.5.4.21	creatinine deaminase	AA	35	0	9	2	2.33333	Urea cycle and metabolism of amino groups
5.3.2.-	--	--	35	0	8	0	0	--
5.3.1.12	glucuronate isomerase	C	35	0	7	3	17	Pentose and glucuronate interconversions
2.4.1.41	polypeptide N-acetylgalactosaminyltransferase	Gly	34	37	16	0	0	O-Glycans biosynthesis
3.2.1.55	alpha-N-arabinofuranosidase	C	34	20	15	0	0	Nucleotide sugars metabolism
1.13.11.42	indoleamine-pyrrole 2,3-dioxygenase	AA	34	34	14	9	502.077	Tryptophan metabolism
1.14.99.30	carotene 7,8-desaturase	L	34	22	13	1	0	Sterols biosynthesis
1.12.2.-	--	--	34	0	11	0	0	--
2.1.1.12	methionine S-methyltransferase	oAA	34	14	10	3	0	Selenoamino acid metabolism
1.14.13.27	4-aminobenzoate 1-monooxygenase	X	34	9	9	2	0	2,4-Dichlorobenzoate degradation
2.7.1.73	inosine kinase	N	34	9	9	21	900.327	Purine metabolism
1.13.11.3	protocatechuate 3,4-dioxygenase	X	34	4	9	9	4019.14	Benzoate degradation via hydroxylation; 2,4-Dichlorobenzoate degradation
5.3.1.5	xylose isomerase	C	34	28	7	12	1173.37	Pentose and glucuronate interconversions; Fructose and mannose metabolism
2.1.2.8	deoxycytidylate 5-hydroxymethyltransferase	CoV N	34	0	6	20	3874.91	Pyrimidine metabolism; One carbon pool by folate
3.1.4.11	phosphoinositide phospholipase C	C	33	78	20	4	2877.73	Inositol phosphate metabolism
2.4.1.17	glucuronosyltransferase	C L CoV	33	73	16	19	20866.6	Pentose and glucuronate interconversions; Androgen and estrogen metabolism; Starch and sucrose metabolism; Porphyrin and chlorophyll metabolism
1.13.11.6	3-hydroxyanthranilate 3,4-dioxygenase	AA	33	16	13	4	1229	Tryptophan metabolism
3.6.1.9	nucleotide diphosphatase	C CoV N	33	27	12	38	36790.7	Purine metabolism; Starch and sucrose metabolism; Riboflavin metabolism; Nicotinate and nicotinamide metabolism; Pantothenate and CoA biosynthesis
1.14.13.59	L-lysine 6-monooxygenase (NADPH)	AA	33	3	11	6	2456	Lysine degradation
4.1.2.9	phosphoketolase	C E	33	11	10	10	2449.6	Pentose phosphate pathway; Methane metabolism; Carbon fixation
3.5.99.4	N-isopropylammelide isopropylaminohydrolase	X	33	0	9	2	4	Atrazine degradation
4.2.1.8	mannonate dehydratase	C	33	0	6	4	1831.33	Pentose and glucuronate interconversions
3.2.1.122	maltose-6'-phosphate glucosidase	C	33	0	5	5	1168.37	Starch and sucrose metabolism
5.4.99.8	cycloartenol synthase	L	32	37	15	2	0	Sterols biosynthesis
3.2.1.114	mannosyl-oligosaccharide 1,3-1,6-alpha-mannosidase	Gly	32	35	14	14	0	N-Glycans biosynthesis
3.2.1.33	amylo-alpha-1,6-glucosidase	C	32	20	13	15	664.22	Starch and sucrose metabolism
3.5.1.9	arylformamidase	AA C	32	7	13	16	2435.04	Tryptophan metabolism; Glyoxylate and dicarboxylate metabolism
2.7.1.32	choline kinase	AA L	32	48	12	3	2456	Glycine, serine and threonine metabolism; Glycerolipid metabolism
2.1.1.4	acetylserotonin O-methyltransferase	AA	32	41	12	6	219.503	Tryptophan metabolism
2.7.1.74	deoxycytidine kinase	N	32	15	11	20	769.979	Purine metabolism; Pyrimidine metabolism
1.14.12.1	anthranilate 1,2-dioxygenase (deaminating, decarboxylating)	X E	32	3	10	31	7113.32	Benzoate degradation via hydroxylation; Carbazole degradation; Nitrogen metabolism
3.5.1.24	choloylglycine hydrolase	L	32	0	9	1	0	Bile acid biosynthesis
5.3.99.4	prostaglandin-I synthase	L	31	24	16	4	0	Prostaglandin and leukotriene metabolism
1.3.3.2	lathosterol oxidase	L	31	32	13	0	0	Sterols biosynthesis
1.1.3.6	cholesterol oxidase	L	31	8	13	3	0	Bile acid biosynthesis
1.1.1.137	ribitol-5-phosphate 2-dehydrogenase	C	31	1	13	5	1657.59	Pentose and glucuronate interconversions
3.11.1.1	phosphonoacetaldehyde hydrolase	oAA	31	0	10	3	0	Aminophosphonate metabolism
2.7.1.76	deoxyadenosine kinase	N	31	2	9	5	11.7415	Purine metabolism
1.5.1.8	saccharopine dehydrogenase (NADP+, L-lysine-forming)	AA	30	31	16	0	0	Lysine biosynthesis
2.4.1.16	chitin synthase	C	30	18	16	6	1154.41	Aminosugars metabolism
2.4.1.47	N-acylsphingosine galactosyltransferase	Gly	30	58	15	11	1450.4	Sphingoglycolipid metabolism
1.14.16.2	tyrosine 3-monooxygenase	AA	30	25	13	13	0	Tyrosine metabolism
1.14.16.-	--	AA	30	11	13	1	0	Tryptophan metabolism
3.1.4.4	phospholipase D	L	30	68	12	13	2631.57	Glycerolipid metabolism; Phospholipid degradation
1.14.99.36	beta-carotene 15,15'-monooxygenase	CoV	30	21	12	1	0	Retinol metabolism
1.3.99.15	benzoyl-CoA reductase	X	30	0	11	0	0	Benzoate degradation via CoA ligation
4.2.1.42	galactarate dehydratase	C	30	1	8	3	0	Ascorbate and aldarate metabolism
3.2.1.39	glucan endo-1,3-beta-D-glucosidase	C	29	77	14	7	44.4986	Starch and sucrose metabolism
1.1.3.24	L-galactonolactone oxidase	C	29	7	12	6	0	Ascorbate and aldarate metabolism
2.7.3.3	arginine kinase	AA	29	46	10	11	0	Arginine and proline metabolism
1.13.11.15	3,4-dihydroxyphenylacetate 2,3-dioxygenase	AA	29	1	10	5	992.657	Tyrosine metabolism
2.1.1.71	phosphatidyl-N-methylethanolamine N-methyltransferase	AA	29	11	8	1	0	Glycine, serine and threonine metabolism
1.13.11.1	catechol 1,2-dioxygenase	X	29	5	7	7	4082.85	Toluene and xylene degradation; 1,4-Dichlorobenzene degradation; Carbazole degradation
1.13.11.37	hydroxyquinol 1,2-dioxygenase	X	29	4	7	6	2832.41	gamma-Hexachlorocyclohexane degradation; Benzoate degradation via hydroxylation; 1,4-Dichlorobenzene degradation
6.3.1.1	aspartate-ammonia ligase	AA E oAA	29	1	5	42	1857.35	Alanine and aspartate metabolism; Cyanoamino acid metabolism; Nitrogen metabolism
1.14.11.13	gibberellin 2beta-dioxygenase	SM	28	75	15	1	0	Diterpenoid biosynthesis
1.14.11.15	gibberellin 3beta-dioxygenase	SM	28	74	15	2	7	Diterpenoid biosynthesis
1.21.3.1	isopenicillin-N synthase	SM	28	57	14	3	7	Penicillins and cephalosporins biosynthesis
2.3.1.20	diacylglycerol O-acyltransferase	L	28	51	14	10	977.584	Glycerolipid metabolism
4.1.1.39	ribulose-bisphosphate carboxylase	C E	28	66	13	4	539.538	Glyoxylate and dicarboxylate metabolism; Carbon fixation
1.13.11.11	tryptophan 2,3-dioxygenase	AA	28	11	11	9	91.174	Tryptophan metabolism
1.14.11.9	flavanone 3-dioxygenase	SM	27	75	15	6	60.7452	Flavonoids, stilbene and lignin biosynthesis
1.14.11.12	gibberellin-44 dioxygenase	SM	27	71	15	0	0	Diterpenoid biosynthesis
2.7.8.1	ethanolaminephosphotransferase	L oAA	27	23	15	19	10488.8	Aminophosphonate metabolism; Glycerolipid metabolism; Sphingophospholipid biosynthesis
3.1.4.12	sphingomyelin phosphodiesterase	L	27	38	13	6	114.119	Sphingophospholipid biosynthesis
2.7.1.67	1-phosphatidylinositol 4-kinase	C	27	50	12	4	744.001	Inositol phosphate metabolism
4.2.2.2	pectate lyase	C	27	42	12	3	613.5	Pentose and glucuronate interconversions
2.7.1.91	sphinganine kinase	Gly	27	22	11	3	84.8753	Sphingoglycolipid metabolism
4.1.99.11	benzylsuccinate synthase	X	27	1	10	0	0	Benzoate degradation via CoA ligation
1.13.11.2	catechol 2,3-dioxygenase	X	27	0	8	6	1430.67	Benzoate degradation via hydroxylation; Toluene and xylene degradation; Carbazole degradation; Styrene degradation
6.3.1.8	glutathionylspermidine synthase	oAA	27	0	8	9	0	Glutathione metabolism
6.3.2.27	aerobactin synthase	AA	27	0	8	1	0	Lysine degradation
4.1.1.5	acetolactate decarboxylase	C	27	1	7	3	2456	Butanoate metabolism; C5-Branched dibasic acid metabolism
4.1.1.77	4-oxalocrotonate decarboxylase	X	27	1	7	4	391.986	Toluene and xylene degradation; Fluorene degradation
2.1.3.-	--	SM	26	0	11	2	0	Penicillins and cephalosporins biosynthesis
4.2.1.80	2-oxopent-4-enoate hydratase	X	26	1	7	4	887.423	Biphenyl degradation; Toluene and xylene degradation; 1,4-Dichlorobenzene degradation; Fluorene degradation; Carbazole degradation; Ethylbenzene degradation; Styrene degradation
1.13.12.3	tryptophan 2-monooxygenase	AA	25	8	15	8	345.803	Tryptophan metabolism
1.5.1.9	saccharopine dehydrogenase (NAD+, L-glutamate-forming)	AA	25	22	12	2	2	Lysine degradation
2.7.3.2	creatine kinase	AA	25	46	10	3	0	Urea cycle and metabolism of amino groups; Arginine and proline metabolism
1.14.11.20	desacetoxyvindoline 4-hydroxylase	SM	24	69	14	0	0	Indole and ipecac alkaloid biosynthesis
4.2.1.66	cyanide hydratase	oAA	24	8	14	0	0	Cyanoamino acid metabolism
3.5.4.6	AMP deaminase	N	24	43	13	20	2859.75	Purine metabolism
1.3.99.5	3-oxo-5alpha-steroid 4-dehydrogenase	L	24	47	12	8	153.428	Bile acid biosynthesis; Androgen and estrogen metabolism
2.7.1.82	ethanolamine kinase	L	24	43	12	2	71.6545	Glycerolipid metabolism
4.1.99.1	tryptophanase	AA E	24	1	11	35	3303.15	Tryptophan metabolism; Nitrogen metabolism
2.3.1.146	pinosylvin synthase	SM	24	47	10	2	0	Flavonoids, stilbene and lignin biosynthesis
3.1.3.24	sucrose-phosphatase	C	24	20	9	9	2.09921	Starch and sucrose metabolism
2.3.1.102	N6-hydroxylysine O-acetyltransferase	AA	24	4	9	2	1229	Lysine degradation
1.3.1.13	prephenate dehydrogenase (NADP+)	AA	24	3	9	9	617.975	Phenylalanine, tyrosine and tryptophan biosynthesis
1.7.2.2	nitrite reductase (cytochrome; ammonia-forming)	E	24	0	5	36	4599.96	Nitrogen metabolism
2.7.1.1	hexokinase	SM C	23	73	13	38	12200.7	Glycolysis / Gluconeogenesis; Fructose and mannose metabolism; Galactose metabolism; Starch and sucrose metabolism; Streptomycin biosynthesis; Aminosugars metabolism
3.6.1.6	nucleoside-diphosphatase	N	23	47	11	27	2559.08	Purine metabolism; Pyrimidine metabolism
3.2.1.106	mannosyl-oligosaccharide glucosidase	Gly	23	28	11	0	0	N-Glycans biosynthesis
2.7.1.138	ceramide kinase	L	23	20	11	5	0	Sphingophospholipid biosynthesis
2.7.1.108	dolichol kinase	Gly	23	2	11	3	0	N-Glycans biosynthesis
2.7.8.2	diacylglycerol cholinephosphotransferase	L oAA	23	21	10	11	6206.9	Aminophosphonate metabolism; Glycerolipid metabolism
3.1.3.8	3-phytase	C	23	9	10	2	0	Inositol phosphate metabolism
4.3.1.4	formimidoyltetrahydrofolate cyclodeaminase	CoV	23	8	10	7	1.42143	One carbon pool by folate
1.1.99.3	gluconate 2-dehydrogenase (acceptor)	C	23	0	10	2	0	Pentose phosphate pathway
2.7.3.5	lombricine kinase	AA	23	42	9	0	0	Glycine, serine and threonine metabolism
2.7.3.1	guanidinoacetate kinase	AA	23	41	9	2	0	Urea cycle and metabolism of amino groups; Arginine and proline metabolism
2.4.1.46	1,2-diacylglycerol 3-beta-galactosyltransferase	L	23	9	8	10	5335.85	Glycerolipid metabolism
3.5.3.19	ureidoglycolate hydrolase	N	23	1	5	4	1972.94	Purine metabolism
2.1.1.68	caffeate O-methyltransferase	SM	22	59	11	4	183.459	Flavonoids, stilbene and lignin biosynthesis
3.5.3.4	allantoicase	N	22	14	10	4	1000.33	Purine metabolism
1.14.11.1	gamma-butyrobetaine dioxygenase	AA	22	17	9	2	0	Lysine degradation
1.4.3.1	D-aspartate oxidase	AA	22	16	9	5	8.17469	Alanine and aspartate metabolism
3.1.1.32	phospholipase A1	L	22	1	5	11	4054.1	Glycerolipid metabolism; Phospholipid degradation
3.5.1.68	N-formylglutamate deformylase	AA C	22	0	5	13	621.232	Histidine metabolism; Glyoxylate and dicarboxylate metabolism
2.7.1.137	phosphatidylinositol 3-kinase	C	21	78	12	3	0	Inositol phosphate metabolism
2.1.1.76	quercetin 3-O-methyltransferase	SM	21	59	11	2	1229	Flavonoids, stilbene and lignin biosynthesis
3.1.3.56	inositol-polyphosphate 5-phosphatase	C	21	52	11	3	626.054	Inositol phosphate metabolism
1.8.99.1	sulfite reductase	E oAA	21	1	11	9	768.914	Selenoamino acid metabolism; Sulfur metabolism
2.1.1.116	3'-hydroxy-N-methyl-(S)-coclaurine 4'-O-methyltransferase	SM	21	54	10	3	1224.67	Alkaloid biosynthesis I
2.3.1.26	sterol O-acyltransferase	L	21	15	9	3	0	Bile acid biosynthesis
5.1.1.4	proline racEM ase	AA	21	1	9	7	315.215	Arginine and proline metabolism
2.1.1.38	O-dEM ethylpuromycin O-methyltransferase	SM	20	36	11	0	0	Puromycin biosynthesis
2.1.1.117	(S)-scoulerine 9-O-methyltransferase	SM	20	56	10	1	0	Alkaloid biosynthesis I
2.4.1.144	beta-1,4-mannosyl-glycoprotein	Gly	20	34	10	14	0	N-Glycans biosynthesis
4.2.1.104	cyanate hydratase	E	20	20	10	2	1229	Nitrogen metabolism
2.3.1.24	sphingosine N-acyltransferase	Gly L	20	14	10	13	11205.5	Sphingophospholipid biosynthesis; Sphingoglycolipid metabolism
1.3.1.21	7-dehydrocholesterol reductase	L	20	41	9	0	0	Sterols biosynthesis
3.1.1.57	2-pyrone-4,6-dicarboxylate lactonase	X	20	0	8	3	14.5138	Benzoate degradation via hydroxylation
5.3.1.14	L-rhamnose isomerase	C	20	0	4	1	0	Fructose and mannose metabolism
3.2.1.67	galacturan 1,4-alpha-galacturonidase	C	19	51	14	1	0	Starch and sucrose metabolism
4.1.2.11	hydroxymandelonitrile lyase	oAA	19	106	13	3	501.411	Cyanoamino acid metabolism
3.1.3.4	phosphatidate phosphatase	L	19	39	10	12	328.586	Glycerolipid metabolism; Phospholipid degradation
1.13.11.20	cysteine dioxygenase	AA oAA	19	15	9	11	594.562	Cysteine metabolism; Taurine and hypotaurine metabolism
1.14.11.8	trimethyllysine dioxygenase	AA	19	15	9	2	0	Lysine degradation
2.1.1.20	glycine N-methyltransferase	AA	19	5	9	14	209.898	Glycine, serine and threonine metabolism
2.4.1.130	dolichyl-phosphate-mannose-glycolipid alpha-mannosyltransferase	Gly	19	28	7	14	0	N-Glycans biosynthesis
2.4.1.142	chitobiosyldiphosphodolichol beta-mannosyltransferase	Gly	19	13	7	14	0	N-Glycans biosynthesis
5.3.1.17	4-deoxy-L-threo-5-hexosulose-uronate ketol-isomerase	C	19	0	5	2	6105.33	Pentose and glucuronate interconversions
2.3.1.109	arginine N-succinyltransferase	AA	19	0	4	11	0	Arginine and proline metabolism
3.2.1.15	polygalacturonase	C	18	55	14	4	1842.5	Pentose and glucuronate interconversions; Starch and sucrose metabolism
1.14.11.11	hyoscyamine (6S)-dioxygenase	SM	18	62	13	0	0	Alkaloid biosynthesis II
2.3.1.95	trihydroxystilbene synthase	SM	18	48	11	4	243.306	Flavonoids, stilbene and lignin biosynthesis
1.7.99.6	nitrous-oxide reductase	E	18	0	11	3	696.875	Nitrogen metabolism
1.14.11.2	procollagen-proline dioxygenase	AA	18	48	10	7	198.8	Arginine and proline metabolism
2.1.1.118	columbamine O-methyltransferase	SM	18	47	10	0	0	Alkaloid biosynthesis I
1.4.3.6	amine oxidase (copper-containing)	AA SM oAA	18	43	10	23	22708.5	Glycine, serine and threonine metabolism; Arginine and proline metabolism; Histidine metabolism; Tyrosine metabolism; Phenylalanine metabolism; Tryptophan metabolism; beta-Alanine metabolism; Alkaloid biosynthesis II
2.3.1.21	carnitine O-palmitoyltransferase	L	18	41	10	16	5108.36	Fatty acid metabolism; Glycerolipid metabolism
2.4.1.123	inositol 3-alpha-galactosyltransferase	C	18	40	9	6	178.686	Galactose metabolism
5.2.1.1	maleate isomerase	C CoV	18	0	8	1	0	Butanoate metabolism; Nicotinate and nicotinamide metabolism
3.2.1.113	mannosyl-oligosaccharide 1,2-alpha-mannosidase	Gly	18	61	7	14	0	N-Glycans biosynthesis
3.1.1.41	cephalosporin-C deacetylase	SM	18	0	7	2	0	Penicillins and cephalosporins biosynthesis
2.3.1.87	aralkylamine N-acetyltransferase	AA	18	8	5	6	91.3169	Tryptophan metabolism
1.14.18.1	monophenol monooxygenase	AA SM CoV	17	38	16	22	8766.74	Tyrosine metabolism; Riboflavin metabolism; Flavonoids, stilbene and lignin biosynthesis; Alkaloid biosynthesis I
1.1.3.9	galactose oxidase	C	17	15	11	7	2589.19	Galactose metabolism
2.8.2.-	--	AA	17	63	9	2	81.5139	Cysteine metabolism
5.1.99.-	--	--	17	0	9	0	0	--
5.4.99.4	2-methyleneglutarate mutase	C	17	0	8	0	0	C5-Branched dibasic acid metabolism
3.6.1.43	dolichyldiphosphatase	Gly	17	16	7	3	0	N-Glycans biosynthesis
2.1.2.5	glutamate formimidoyltransferase	AA CoV	17	7	7	17	2345.3	Histidine metabolism; One carbon pool by folate
3.2.1.78	mannan endo-1,4-beta-mannosidase	C	16	30	16	3	1658.98	Fructose and mannose metabolism
3.2.1.49	alpha-N-acetylgalactosaminidase	Gly	16	40	11	9	0	Globoside metabolism
3.2.1.45	glucosylceramidase	Gly	16	17	10	6	866.068	Sphingoglycolipid metabolism
4.1.1.2	oxalate decarboxylase	C	16	4	9	11	384.62	Glyoxylate and dicarboxylate metabolism
1.21.3.3	reticuline oxidase	SM	16	34	8	3	1229	Alkaloid biosynthesis I
3.1.3.57	inositol-1,4-bisphosphate 1-phosphatase	C	16	8	8	3	393.554	Inositol phosphate metabolism
5.1.3.8	N-acylglucosamine 2-epimerase	C	16	2	7	8	7400.15	Aminosugars metabolism
2.7.1.58	2-dehydro-3-deoxygalactonokinase	C	16	0	4	2	205.326	Galactose metabolism
3.2.1.132	chitosanase	C	15	12	11	1	0	Aminosugars metabolism
2.4.1.102	beta-1,3-galactosyl-O-glycosyl-glycoprotein	Gly	15	22	8	0	0	O-Glycans biosynthesis
1.13.11.4	gentisate 1,2-dioxygenase	AA	15	1	8	2	2146.99	Tyrosine metabolism
3.5.1.23	ceramidase	Gly	15	33	7	7	2619.67	Sphingoglycolipid metabolism
5.3.1.25	L-fucose isomerase	C	15	0	5	2	1104.87	Fructose and mannose metabolism
4.1.2.40	tagatose-bisphosphate aldolase	C	15	0	4	3	1090.1	Galactose metabolism
1.11.1.8	iodide peroxidase	AA	14	29	12	13	0	Tyrosine metabolism
2.4.2.26	protein xylosyltransferase	Gly	14	26	9	2	0	Chondroitin / Heparan sulfate biosynthesis
4.6.1.13	phosphatidylinositol diacylglycerol-lyase	C	14	14	8	5	82.5664	Inositol phosphate metabolism
1.1.99.25	quinate dehydrogenase (pyrroloquinoline-quinone)	AA	14	1	6	6	704.396	Phenylalanine, tyrosine and tryptophan biosynthesis
3.6.1.26	CDP-diacylglycerol diphosphatase	L	14	0	6	9	566.127	Glycerolipid metabolism
1.8.4.2	protein-disulfide reductase (glutathione)	oAA	14	0	3	9	0	Glutathione metabolism
4.3.3.2	strictosidine synthase	SM	13	28	10	2	1229	Terpenoid biosynthesis; Indole and ipecac alkaloid biosynthesis
3.5.1.12	biotinidase	CoV	13	6	10	3	0	Biotin metabolism
1.1.3.10	pyranose oxidase	C	13	1	10	3	1379.65	Pentose phosphate pathway
2.4.1.91	flavonol 3-O-glucosyltransferase	SM	13	78	9	1	0	Flavonoids, stilbene and lignin biosynthesis
4.4.-.-	--	--	13	4	9	0	0	--
2.4.1.34	1,3-beta-glucan synthase	C	13	34	7	10	496.66	Starch and sucrose metabolism
2.4.2.12	nicotinamide phosphoribosyltransferase	CoV	13	9	7	10	459.113	Nicotinate and nicotinamide metabolism
1.13.99.1	inositol oxygenase	C	13	35	6	2	0	Inositol phosphate metabolism
2.7.7.53	ATP adenylyltransferase	N	13	4	6	15	2651.06	Purine metabolism
4.1.1.9	malonyl-CoA decarboxylase	C oAA	13	7	5	3	0	beta-Alanine metabolism; Propanoate metabolism
2.1.1.2	guanidinoacetate N-methyltransferase	AA	13	15	4	5	2228.01	Urea cycle and metabolism of amino groups; Glycine, serine and threonine metabolism; Arginine and proline metabolism
5.3.3.4	muconolactone delta-isomerase	X	13	0	4	2	0	Benzoate degradation via hydroxylation
1.14.99.1	prostaglandin-endoperoxide synthase	L	12	13	13	8	8561	Prostaglandin and leukotriene metabolism
2.8.2.2	alcohol sulfotransferase	E L	12	46	8	10	813.875	Androgen and estrogen metabolism; Sulfur metabolism
1.8.4.-	--	--	12	0	4	0	0	--
2.4.1.65	3-galactosyl-N-acetylglucosaminide 4-alpha-L-fucosyltransferase	Gly	11	15	12	7	0	Blood group glycolipid biosynthesis-lactoseries
2.1.1.128	(RS)-norcoclaurine 6-O-methyltransferase	SM	11	52	10	3	1.66667	Alkaloid biosynthesis I
5.3.2.1	phenylpyruvate tautomerase	AA	11	62	8	9	42.5579	Tyrosine metabolism; Phenylalanine metabolism
1.14.11.4	procollagen-lysine 5-dioxygenase	AA	11	15	7	1	0	Lysine degradation
2.8.2.4	estrone sulfotransferase	E L	11	48	6	12	4583.22	Androgen and estrogen metabolism; Sulfur metabolism
2.7.1.52	fucokinase	C	11	7	6	2	239.111	Fructose and mannose metabolism
3.1.3.26	4-phytase	C	11	7	5	2	0	Inositol phosphate metabolism
3.5.1.15	aspartoacylase	AA	11	3	5	16	0	Alanine and aspartate metabolism; Histidine metabolism
2.7.1.72	streptomycin 6-kinase	SM	11	0	5	0	0	Streptomycin biosynthesis
2.4.1.152	4-galactosyl-N-acetylglucosaminide 3-alpha-L-fucosyltransferase	Gly	10	14	8	17	649.908	Blood group glycolipid biosynthesis-neolactoseries; Globoside metabolism
1.14.15.-	--	X L	10	1	7	2	4	Sterols biosynthesis; Atrazine degradation
4.1.1.4	acetoacetate decarboxylase	C L	10	0	7	4	13.6577	Synthesis and degradation of ketone bodies; Propanoate metabolism
5.1.1.10	amino-acid racEM ase	AA oAA	10	0	7	23	8971.9	Glycine, serine and threonine metabolism; Cysteine metabolism; D-Glutamine and D-glutamate metabolism; D-Arginine and D-ornithine metabolism
5.3.99.3	prostaglandin-E synthase	L	10	22	6	6	2456	Prostaglandin and leukotriene metabolism
3.5.4.27	methenyltetrahydromethanopterin cyclohydrolase	CoV	10	0	6	2	2	Folate biosynthesis
2.8.2.1	aryl sulfotransferase	E	10	45	5	5	0	Sulfur metabolism
2.3.1.65	glycine N-choloyltransferase	L oAA	10	5	4	7	3218.96	Bile acid biosynthesis; Taurine and hypotaurine metabolism
5.3.99.2	prostaglandin-D synthase	L	9	59	9	5	1229	Prostaglandin and leukotriene metabolism
1.13.11.34	arachidonate 5-lipoxygenase	L	9	42	9	7	8211.28	Prostaglandin and leukotriene metabolism
1.14.20.1	deacetoxycephalosporin-C synthase	SM	9	5	9	3	12	Penicillins and cephalosporins biosynthesis
2.1.4.1	glycine amidinotransferase	AA	9	5	9	31	14383.8	Urea cycle and metabolism of amino groups; Glycine, serine and threonine metabolism; Arginine and proline metabolism
2.1.4.2	scyllo-inosamine-4-phosphate amidinotransferase	SM	9	4	9	0	0	Streptomycin biosynthesis
2.4.1.150	N-acetyllactosaminide beta-1,6-N-acetylglucosaminyl-transferase	Gly	9	5	7	10	0	Blood group glycolipid biosynthesis-neolactoseries
2.4.1.149	N-acetyllactosaminide beta-1,3-N-acetylglucosaminyltransferase	Gly	9	21	6	10	0	Blood group glycolipid biosynthesis-neolactoseries
2.8.2.15	steroid sulfotransferase	L	9	44	5	8	844.208	Androgen and estrogen metabolism
2.4.1.122	glycoprotein-N-acetylgalactosamine 3-beta-galactosyltransferase	Gly	9	13	5	0	0	O-Glycans biosynthesis
1.15.-.-	--	--	9	0	5	0	0	--
2.3.1.101	formylmethanofuran-tetrahydromethanopterin N-formyltransferase	CoV	9	0	5	3	10	Folate biosynthesis
4.4.1.20	leukotriene-C4 synthase	L	9	4	4	3	1038.45	Prostaglandin and leukotriene metabolism
2.3.-.-	--	--	9	0	4	0	0	--
5.4.3.3	beta-lysine 5,6-aminomutase	AA	9	0	4	1	0	Lysine degradation
1.3.7.3	phycoerythrobilin:ferredoxin oxidoreductase	CoV	9	2	2	1	0	Porphyrin and chlorophyll metabolism
3.1.3.10	glucose-1-phosphatase	C	9	0	2	6	19.8374	Glycolysis / Gluconeogenesis
3.2.1.2	beta-amylase	C	8	50	11	11	1857.98	Starch and sucrose metabolism
2.4.1.69	galactoside 2-alpha-L-fucosyltransferase	Gly	8	13	9	19	855.935	Blood group glycolipid biosynthesis-lactoseries; Blood group glycolipid biosynthesis-neolactoseries; Globoside metabolism
3.1.1.78	polyneuridine-aldehyde esterase	SM	8	28	7	1	0	Indole and ipecac alkaloid biosynthesis
3.4.19.9	gamma-glutamyl hydrolase	CoV	8	20	6	2	0	Folate biosynthesis
2.4.1.79	galactosylgalactosylglucosylceramide	Gly	8	18	6	9	0	Globoside metabolism
4.3.1.2	methylaspartate ammonia-lyase	C E	8	0	6	29	1239.89	C5-Branched dibasic acid metabolism; Nitrogen metabolism
2.4.1.38	beta-N-acetylglucosaminylglycopeptide beta-1,4-galactosyltransferase	Gly	8	11	5	14	0	N-Glycans biosynthesis
2.4.1.133	xylosylprotein 4-beta-galactosyltransferase	Gly	8	8	5	2	0	Chondroitin / Heparan sulfate biosynthesis
1.14.18.-	--	--	8	6	5	0	0	--
1.13.11.8	protocatechuate 4,5-dioxygenase	X	8	0	5	10	2154.13	Benzoate degradation via hydroxylation; 2,4-Dichlorobenzoate degradation
2.4.1.101	alpha-1,3-mannosyl-glycoprotein	Gly	8	19	4	14	0	N-Glycans biosynthesis
2.4.1.147	acetylgalactosaminyl-O-glycosyl-glycoprotein	Gly	8	8	4	0	0	O-Glycans biosynthesis
1.3.7.2	15,16-dihydrobiliverdin:ferredoxin oxidoreductase	CoV	8	0	2	6	1229	Porphyrin and chlorophyll metabolism
1.3.7.5	phycocyanobilin:ferredoxin oxidoreductase	CoV	8	0	2	5	0	Porphyrin and chlorophyll metabolism
1.13.11.31	arachidonate 12-lipoxygenase	L	7	43	8	4	0	Prostaglandin and leukotriene metabolism
1.13.11.33	arachidonate 15-lipoxygenase	L	7	41	8	4	0	Prostaglandin and leukotriene metabolism
3.1.3.6	3'-nucleotidase	N	7	13	8	13	1245.27	Purine metabolism; Pyrimidine metabolism
2.4.1.82	galactinol-sucrose galactosyltransferase	C	7	38	6	5	19.9949	Galactose metabolism
2.4.1.67	galactinol-raffinose galactosyltransferase	C	7	36	6	3	0	Galactose metabolism
2.7.1.127	inositol-trisphosphate 3-kinase	C	7	10	6	2	0	Inositol phosphate metabolism
2.4.1.62	ganglioside galactosyltransferase	Gly	7	23	5	6	0	Ganglioside biosynthesis
2.4.1.206	lactosylceramide 1,3-N-acetyl-beta-D-glucosaminyltransferase	Gly	7	19	5	12	1.66667	Blood group glycolipid biosynthesis-lactoseries; Blood group glycolipid biosynthesis-neolactoseries
2.4.1.135	galactosylgalactosylxylosylprotein 3-beta-glucuronosyltransferase	Gly	7	17	5	2	0	Chondroitin / Heparan sulfate biosynthesis
2.1.1.101	macrocin O-methyltransferase	SM	7	0	5	0	0	Type I polyketide biosynthesis
2.1.1.86	tetrahydromethanopterin S-methyltransferase	CoV	7	0	4	4	16	Folate biosynthesis
4.2.2.-	--	--	7	0	4	0	0	--
3.1.3.66	phosphatidylinositol-3,4-bisphosphate 4-phosphatase	C	7	8	3	2	0	Inositol phosphate metabolism
1.4.1.16	diaminopimelate dehydrogenase	AA	7	0	3	3	0	Lysine biosynthesis
4.2.2.6	oligogalacturonide lyase	C	7	0	2	4	4906.33	Pentose and glucuronate interconversions
1.14.17.1	dopamine beta-monooxygenase	AA	6	16	5	7	146.773	Tyrosine metabolism
5.5.1.13	ent-copalyl diphosphate synthase	SM	6	21	4	3	12	Diterpenoid biosynthesis
2.3.1.164	isopenicillin-N N-acyltransferase	SM	6	1	4	4	12	Penicillins and cephalosporins biosynthesis
4.2.2.3	poly(beta-D-mannuronate) lyase	C	6	0	4	0	0	Fructose and mannose metabolism
2.4.1.68	glycoprotein 6-alpha-L-fucosyltransferase	Gly	6	7	3	14	0	N-Glycans biosynthesis
2.8.4.1	coenzyme-B sulfoethylthiotransferase	CoV	6	0	3	2	0	Folate biosynthesis
4.2.1.84	nitrile hydratase	AA X oAA	5	0	6	5	156.273	Tryptophan metabolism; Cyanoamino acid metabolism; Benzoate degradation via CoA ligation; Styrene degradation
5.5.1.5	carboxy-cis,cis-muconate cyclase	X	5	2	5	2	0	Benzoate degradation via hydroxylation
6.4.-.-	--	--	5	6	4	0	0	--
4.2.1.30	glycerol dehydratase	L	5	0	4	11	1041.57	Glycerolipid metabolism
5.3.3.5	cholestenol delta-isomerase	L	5	24	3	0	0	Sterols biosynthesis
2.4.99.4	beta-galactoside alpha-2,3-sialyltransferase	Gly	5	15	3	14	479.551	O-Glycans biosynthesis; Globoside metabolism; Ganglioside biosynthesis
2.4.99.1	beta-galactoside alpha-2,6-sialyltransferase	Gly	5	14	3	14	0	N-Glycans biosynthesis
2.4.99.6	N-acetyllactosaminide alpha-2,3-sialyltransferase	Gly	5	14	3	7	0	Blood group glycolipid biosynthesis-lactoseries
2.4.99.9	lactosylceramide alpha-2,3-sialyltransferase	Gly	5	11	3	6	0	Ganglioside biosynthesis
2.4.99.3	alpha-N-acetylgalactosaminide alpha-2,6-sialyltransferase	Gly	5	10	3	0	0	O-Glycans biosynthesis
2.4.1.228	lactosylceramide 4-alpha-galactosyltransferase	Gly	5	5	3	9	0	Globoside metabolism
2.7.7.30	fucose-1-phosphate guanylyltransferase	C	5	3	3	2	371.499	Fructose and mannose metabolism
1.3.7.4	phytochromobilin:ferredoxin oxidoreductase	CoV	5	4	2	5	0	Porphyrin and chlorophyll metabolism
3.2.2.5	NAD+ nucleosidase	CoV	4	1	4	14	1380.09	Nicotinate and nicotinamide metabolism
4.1.1.55	4,5-dihydroxyphthalate decarboxylase	X	4	0	4	5	0	2,4-Dichlorobenzoate degradation
4.2.3.17	taxadiene synthase	SM	4	26	3	2	0	Diterpenoid biosynthesis
4.2.3.19	ent-kaurene synthase	SM	4	18	3	2	15	Diterpenoid biosynthesis
2.4.1.92	(N-acetylneuraminyl)-galactosylglucosylceramide	Gly	4	2	3	6	0	Ganglioside biosynthesis
3.5.1.56	N,N-dimethylformamidase	C	4	0	3	10	0	Glyoxylate and dicarboxylate metabolism
3.1.1.34	lipoprotein lipase	L	4	14	2	12	1178.27	Glycerolipid metabolism
2.4.1.22	lactose synthase	C	4	12	2	6	291.392	Galactose metabolism
2.1.1.49	amine N-methyltransferase	AA	4	11	2	6	41.1128	Tryptophan metabolism
2.1.1.28	phenylethanolamine N-methyltransferase	AA	4	8	2	3	0	Tyrosine metabolism
3.1.3.9	glucose-6-phosphatase	C	4	8	2	16	1038.78	Glycolysis / Gluconeogenesis; Galactose metabolism; Starch and sucrose metabolism
2.4.1.155	alpha-1,6-mannosyl-glycoprotein	Gly	4	4	2	14	0	N-Glycans biosynthesis
2.4.1.145	alpha-1,3-mannosyl-glycoprotein	Gly	4	3	2	14	0	N-Glycans biosynthesis
1.14.11.21	clavaminate synthase	SM	4	0	2	2	1	Clavulanic acid biosynthesis
2.3.1.32	lysine N-acetyltransferase	AA	4	2	1	6	370.014	Lysine degradation
2.4.99.8	alpha-N-acetylneuraminate alpha-2,8-sialyltransferase	Gly	3	14	3	6	0	Ganglioside biosynthesis
1.1.4.1	vitamin-K-epoxide reductase (warfarin-sensitive)	L	3	3	3	1	0	Sterols biosynthesis
2.4.99.10	neolactotetraosylceramide alpha-2,3-sialyltransferase	Gly	3	6	2	10	0	Blood group glycolipid biosynthesis-neolactoseries
2.8.2.11	galactosylceramide sulfotransferase	Gly	3	2	2	7	1.28692	Sphingoglycolipid metabolism
2.4.2.6	nucleoside deoxyribosyltransferase	N	3	0	1	6	77.8219	Pyrimidine metabolism
3.1.1.22	hydroxybutyrate-dimer hydrolase	C	3	0	1	1	0	Butanoate metabolism
3.6.1.28	thiamine-triphosphatase	CoV	3	0	1	3	0	Thiamine metabolism
1.7.3.4	hydroxylamine oxidase	E	2	0	4	11	282.935	Nitrogen metabolism
2.4.1.37	fucosylgalactoside 3-alpha-galactosyltransferase	Gly	2	0	2	12	1.66667	Blood group glycolipid biosynthesis-lactoseries; Blood group glycolipid biosynthesis-neolactoseries
2.4.1.88	globoside alpha-N-acetylgalactosaminyltransferase	Gly	2	0	2	9	0	Globoside metabolism
2.1.1.8	histamine N-methyltransferase	AA	2	3	1	5	44.7594	Histidine metabolism
1.1.1.189	prostaglandin-E2 9-reductase	L	2	1	1	2	0	Prostaglandin and leukotriene metabolism
2.4.1.40	glycoprotein-fucosylgalactoside	Gly	2	0	1	12	1.66667	Blood group glycolipid biosynthesis-lactoseries; Blood group glycolipid biosynthesis-neolactoseries
3.5.2.15	cyanuric acid amidohydrolase	X	1	0	4	1	0	Atrazine degradation
1.2.3.4	oxalate oxidase	C	1	49	2	2	0	Glyoxylate and dicarboxylate metabolism
2.3.1.160	vinorine synthase	SM	1	38	2	1	0	Indole and ipecac alkaloid biosynthesis
4.2.3.9	aristolochene synthase	SM	1	31	2	5	0	Terpenoid biosynthesis
2.3.1.166	2alpha-hydroxytaxane 2-O-benzoyltransferase	SM	1	42	1	1	0	Diterpenoid biosynthesis
2.3.1.167	10-deacetylbaccatin III 10-O-acetyltransferase	SM	1	38	1	1	0	Diterpenoid biosynthesis
2.3.1.162	taxadien-5alpha-ol O-acetyltransferase	SM	1	37	1	2	1	Diterpenoid biosynthesis
4.2.3.20	(R)-limonene synthase	SM	1	32	1	0	0	Monoterpenoid biosynthesis
5.5.1.6	chalcone isomerase	SM	1	32	1	5	248.044	Flavonoids, stilbene and lignin biosynthesis
4.2.3.8	casbene synthase	SM	1	30	1	2	0	Diterpenoid biosynthesis
2.3.1.107	17-O-deacetylvindoline O-acetyltransferase	SM	1	29	1	0	0	Indole and ipecac alkaloid biosynthesis
4.2.3.14	pinene synthase	SM	1	29	1	0	0	Monoterpenoid biosynthesis
4.2.3.15	myrcene synthase	SM	1	27	1	0	0	Monoterpenoid biosynthesis
4.2.3.16	(4S)-limonene synthase	SM	1	26	1	0	0	Monoterpenoid biosynthesis
2.3.1.150	salutaridinol 7-O-acetyltransferase	SM	1	21	1	0	0	Alkaloid biosynthesis I
3.1.1.14	chlorophyllase	CoV	1	12	1	3	0	Porphyrin and chlorophyll metabolism
3.3.2.8	limonene-1,2-epoxide hydrolase	SM	1	0	1	0	0	Limonene and pinene degradation
1.4.99.3	amine dehydrogenase	E	0	0	3	10	364.254	Methane metabolism
3.5.99.5	2-aminomuconate deaminase	AA	0	0	3	1	0	Tryptophan metabolism
4.5.1.-	--	X	0	0	2	2	0	1,1,1-Trichloro-2,2-bis(4-chlorophenyl)ethane (DDT) degradation; 1,4-Dichlorobenzene degradation
4.2.1.78	(S)-norcoclaurine synthase	SM	0	8	1	3	979.103	Alkaloid biosynthesis I
2.7.7.48	RNA-directed RNA polymerase	N	0	3	1	13	0.396465	Purine metabolism
4.1.1.46	o-pyrocatechuate decarboxylase	X	0	3	1	3	0	Carbazole degradation
4.2.3.6	trichodiene synthase	SM	0	2	1	5	0	Terpenoid biosynthesis
1.1.1.45	L-gulonate 3-dehydrogenase	C	0	0	1	0	0	Pentose and glucuronate interconversions
1.2.99.-	--	X	0	0	1	0	0	3-Chloroacrylic acid degradation
2.4.2.27	dTDP-dihydrostreptose-streptidine-6-phosphate	SM	0	0	1	0	0	Streptomycin biosynthesis
3.1.4.41	sphingomyelin phosphodiesterase D	L	0	0	1	3	0	Sphingophospholipid biosynthesis
	Pathway Superclass	Key
	Carbohydrate Metabolism	C
	Energy Metabolism	E
	Lipid Metabolism	L
	Nucleotide Metabolism	N
	Amino Acid Metabolism	AA
	Other Amino Acid Metabolism	oAA
	Glycan Metabolism	Gly
	CoFactors and Vitamins	CoV
	Secondary Metabolites	SM
	Xenobiotics	X
	Multiple Superclasses	e.g. L oAA
	Unassigned	--
	Pathway Superclass		Complete Genomes	Partial Genomes	nr Taxonomic Groups
	Carbohydrate Metabolism	Avg	89.412	45.9476	16.7903
		StdDev	49.8544	41.0375	6.32998
		Median	100	42	19
		Mann-Whitney Z-score	-0.81	0.63	1.65
	Energy Metabolism	Avg	85.0513	43.4103	17.2051
		StdDev	43.3383	43.6817	6.15664
		Median	93	29	18
		Mann-Whitney Z-score	-1.1	-0.39	0.85
	Lipid Metabolism	Avg	81.8618	54.7805	16.8211
		StdDev	52.1939	46.2368	6.51232
		Median	80	41	19
		Mann-Whitney Z-score	-1.8	2.55	1.24
	Nucleotide Metabolism	Avg	110.259	43.9882	18.3765
		StdDev	49.9197	42.6694	5.88172
		Median	127	33	21
		Mann-Whitney Z-score	3.77	-0.1	3.28
	Amino Acid Metabolism	Avg	96.7636	39.8182	16.8545
		StdDev	52.1733	33.6889	5.76216
		Median	112	31	18
		Mann-Whitney Z-score	1.91	-0.57	1.08
	Other Amino Acid Metabolism	Avg	84.7917	51.75	17.2917
		StdDev	47.198	53.1219	6.25876
		Median	91	42.5	20
		Mann-Whitney Z-score	-0.71	0.22	0.88
	Glycan Metabolism	Avg	51.5974	24.5325	11.039
		StdDev	54.343	32.3849	7.32236
		Median	19	14	10
		Mann-Whitney Z-score	-6.48	-4.39	-6.26
	CoFactors and Vitamins	Avg	102.068	29.1368	16.4274
		StdDev	48.1658	36.4876	5.92528
		Median	116	18	18
		Mann-Whitney Z-score	2.09	-4.43	-0.4
	Secondary Metabolites	Avg	45.2317	49.5122	11.9512
		StdDev	48.5079	38.8775	7.99831
		Median	24	43.5	11.5
		Mann-Whitney Z-score	-7.77	1.49	-4.97
	Xenobiotics	Avg	69.4737	24.8553	14.4605
		StdDev	41.8765	33.7894	6.18264
		Median	72.5	7	15
		Mann-Whitney Z-score	-3.89	-4.94	-2.83
	Multiple Superclasses	Avg	111.973	66.299	19.3953
		StdDev	45.8469	50.0242	5.12053
		Median	126	57	21
		Mann-Whitney Z-score	8.03	8.37	10.08
	Unassigned	Avg	98.6349	44	17.381
		StdDev	53.4317	47.889	6.55849
		Median	101	31	19
		Mann-Whitney Z-score	1.34	-0.98	1.59
	All	Avg	91.4355	46.4145	16.7517
		StdDev	52.5879	43.831	6.50161
		Median	101	34	19
		Mann-Whitney Z-score	n/a	n/a	n/a
	Mann-Whitney Z-scores calculated by comparing the ranks of enzymes (in terms of conservation) in a superclass category against all enzymes not in that category
