# Supplementary material for: The conservation and evolutionary modularity of metabolism
Source: Genome Biol. 2009 Jun 12;10(6):R63. doi: 10.1186/gb-2009-10-6-r63 (PMC2718497; doi:10.1186/gb-2009-10-6-r63)
Supplement: Additional data file 4 — Enzymes restricted to either bacteria or eukaryotes. [file gb-2009-10-6-r63-S4.xls]

## Sheet: Sheet1
Enzymes restricted to either Bacteria or Eukarya. Each enzyme in this list was found only from sequence data derived from either bacteria or from eukarya as indicated.
Enzyme	Annotation	Superclass(es)	Pathway(s)	Phylogenetic profile	Partial Genomes	Complete Genomes	SWALL Taxonomic Groups
2.3.-.-	--	--	--	Bacteria	0	9	4
5.3.2.-	--	--	--	Bacteria	0	35	8
2.3.1.109	arginine N-succinyltransferase	AA	Arginine and proline metabolism	Bacteria	0	19	4			Tryptophan metabolism; Cyanoamino acid metabolism; Benzoate degradation via CoA ligation; Styrene degradation
1.4.1.16	diaminopimelate dehydrogenase	AA	Lysine biosynthesis	Bacteria	0	7	3			Streptomycin biosynthesis
4.1.1.11	aspartate 1-decarboxylase	AA oAA	Alanine and aspartate metabolism; beta-Alanine metabolism	Bacteria	0	65	10			Streptomycin biosynthesis
4.2.1.84	nitrile hydratase	AA X oAA	Tryptophan metabolism; Cyanoamino acid metabolism; Benzoate degradation via CoA ligation; Styrene degradation	Bacteria	0	5	6			Starch and sucrose metabolism
3.1.1.22	hydroxybutyrate-dimer hydrolase	C	Butanoate metabolism	Bacteria	0	3	1			Pyrimidine metabolism; One carbon pool by folate
4.2.2.3	poly(beta-D-mannuronate) lyase	C	Fructose and mannose metabolism	Bacteria	0	6	4			Pyrimidine metabolism
2.7.1.58	2-dehydro-3-deoxygalactonokinase	C	Galactose metabolism	Bacteria	0	16	4			Peptidoglycan biosynthesis
3.1.3.10	glucose-1-phosphatase	C	Glycolysis / Gluconeogenesis	Bacteria	0	9	2			Pentose and glucuronate interconversions
3.5.1.56	N,N-dimethylformamidase	C	Glyoxylate and dicarboxylate metabolism	Bacteria	0	4	3			Pentose and glucuronate interconversions
1.1.1.45	L-gulonate 3-dehydrogenase	C	Pentose and glucuronate interconversions	Bacteria	0	0	1			Pentose and glucuronate interconversions
4.2.2.6	oligogalacturonide lyase	C	Pentose and glucuronate interconversions	Bacteria	0	7	2			Pentose and glucuronate interconversions
5.3.1.12	glucuronate isomerase	C	Pentose and glucuronate interconversions	Bacteria	0	35	7			Nitrogen metabolism
5.3.1.17	4-deoxy-L-threo-5-hexosulose-uronate ketol-isomerase	C	Pentose and glucuronate interconversions	Bacteria	0	19	5			Nitrogen metabolism
3.2.1.122	maltose-6'-phosphate glucosidase	C	Starch and sucrose metabolism	Bacteria	0	33	5			Methane metabolism
2.1.2.8	deoxycytidylate 5-hydroxymethyltransferase	CoV N	Pyrimidine metabolism; One carbon pool by folate	Bacteria	0	34	6			Lysine biosynthesis
1.4.99.3	amine dehydrogenase	E	Methane metabolism	Bacteria	0	0	3			Limonene and pinene degradation
1.7.2.2	nitrite reductase (cytochrome; ammonia-forming)	E	Nitrogen metabolism	Bacteria	0	24	5			Glyoxylate and dicarboxylate metabolism
1.7.3.4	hydroxylamine oxidase	E	Nitrogen metabolism	Bacteria	0	2	4			Glycolysis / Gluconeogenesis
3.4.17.8	muramoylpentapeptide carboxypeptidase	Gly	Peptidoglycan biosynthesis	Bacteria	0	52	9			Glycerolipid metabolism
3.6.1.26	CDP-diacylglycerol diphosphatase	L	Glycerolipid metabolism	Bacteria	0	14	6			Glycerolipid metabolism
4.2.1.30	glycerol dehydratase	L	Glycerolipid metabolism	Bacteria	0	5	4			Glutathione metabolism
2.4.2.6	nucleoside deoxyribosyltransferase	N	Pyrimidine metabolism	Bacteria	0	3	1			Galactose metabolism
1.8.4.2	protein-disulfide reductase (glutathione)	oAA	Glutathione metabolism	Bacteria	0	14	3			Fructose and mannose metabolism
1.14.11.21	clavaminate synthase	SM	Clavulanic acid biosynthesis	Bacteria	0	4	2			Clavulanic acid biosynthesis
3.3.2.8	limonene-1,2-epoxide hydrolase	SM	Limonene and pinene degradation	Bacteria	0	1	1			Butanoate metabolism
2.4.2.27	dTDP-dihydrostreptose-streptidine-6-phosphate	SM	Streptomycin biosynthesis	Bacteria	0	0	1			Benzoate degradation via hydroxylation; 2,4-Dichlorobenzoate degradation
2.7.1.72	streptomycin 6-kinase	SM	Streptomycin biosynthesis	Bacteria	0	11	5			Benzoate degradation via hydroxylation
4.5.1.-	--	X	1,1,1-Trichloro-2,2-bis(4-chlorophenyl)ethane (DDT) degradation; 1,4-Dichlorobenzene degradation	Bacteria	0	0	2			Atrazine degradation
1.2.99.-	--	X	3-Chloroacrylic acid degradation	Bacteria	0	0	1			Arginine and proline metabolism
3.5.2.15	cyanuric acid amidohydrolase	X	Atrazine degradation	Bacteria	0	1	4			Alanine and aspartate metabolism; beta-Alanine metabolism
5.3.3.4	muconolactone delta-isomerase	X	Benzoate degradation via hydroxylation	Bacteria	0	13	4			3-Chloroacrylic acid degradation
1.13.11.8	protocatechuate 4,5-dioxygenase	X	Benzoate degradation via hydroxylation; 2,4-Dichlorobenzoate degradation	Bacteria	0	8	5			1,1,1-Trichloro-2,2-bis(4-chlorophenyl)ethane (DDT) degradation; 1,4-Dichlorobenzene degradation
2.1.1.8	histamine N-methyltransferase	AA	Histidine metabolism	Eukarya	3	2	1
2.3.1.32	lysine N-acetyltransferase	AA	Lysine degradation	Eukarya	2	4	1
2.1.1.49	amine N-methyltransferase	AA	Tryptophan metabolism	Eukarya	11	4	2
1.14.17.1	dopamine beta-monooxygenase	AA	Tyrosine metabolism	Eukarya	16	6	5
2.1.1.28	phenylethanolamine N-methyltransferase	AA	Tyrosine metabolism	Eukarya	8	4	2
2.1.1.2	guanidinoacetate N-methyltransferase	AA	Urea cycle and metabolism of amino groups; Glycine, serine and threonine metabolism; Arginine and proline metabolism	Eukarya	15	13	4
2.4.1.22	lactose synthase	C	Galactose metabolism	Eukarya	12	4	2
3.1.3.9	glucose-6-phosphatase	C	Glycolysis / Gluconeogenesis; Galactose metabolism; Starch and sucrose metabolism	Eukarya	8	4	2
1.2.3.4	oxalate oxidase	C	Glyoxylate and dicarboxylate metabolism	Eukarya	49	1	2
1.13.99.1	inositol oxygenase	C	Inositol phosphate metabolism	Eukarya	35	13	6
2.7.1.127	inositol-trisphosphate 3-kinase	C	Inositol phosphate metabolism	Eukarya	10	7	6
2.7.1.137	phosphatidylinositol 3-kinase	C	Inositol phosphate metabolism	Eukarya	78	21	12
3.1.3.26	4-phytase	C	Inositol phosphate metabolism	Eukarya	7	11	5
3.1.3.56	inositol-polyphosphate 5-phosphatase	C	Inositol phosphate metabolism	Eukarya	52	21	11
3.1.3.66	phosphatidylinositol-3,4-bisphosphate 4-phosphatase	C	Inositol phosphate metabolism	Eukarya	8	7	3
3.1.1.14	chlorophyllase	CoV	Porphyrin and chlorophyll metabolism	Eukarya	12	1	1
3.6.1.28	thiamine-triphosphatase	CoV	Thiamine metabolism	Eukarya	0	3	1
2.4.99.6	N-acetyllactosaminide alpha-2,3-sialyltransferase	Gly	Blood group glycolipid biosynthesis-lactoseries	Eukarya	14	5	3
2.4.1.206	lactosylceramide 1,3-N-acetyl-beta-D-glucosaminyltransferase	Gly	Blood group glycolipid biosynthesis-lactoseries; Blood group glycolipid biosynthesis-neolactoseries	Eukarya	19	7	5
2.4.1.40	glycoprotein-fucosylgalactoside	Gly	Blood group glycolipid biosynthesis-lactoseries; Blood group glycolipid biosynthesis-neolactoseries	Eukarya	0	2	1
2.4.1.149	N-acetyllactosaminide beta-1,3-N-acetylglucosaminyltransferase	Gly	Blood group glycolipid biosynthesis-neolactoseries	Eukarya	21	9	6
2.4.99.10	neolactotetraosylceramide alpha-2,3-sialyltransferase	Gly	Blood group glycolipid biosynthesis-neolactoseries	Eukarya	6	3	2
2.4.1.135	galactosylgalactosylxylosylprotein 3-beta-glucuronosyltransferase	Gly	Chondroitin / Heparan sulfate biosynthesis	Eukarya	17	7	5
2.4.1.62	ganglioside galactosyltransferase	Gly	Ganglioside biosynthesis	Eukarya	23	7	5
2.4.99.8	alpha-N-acetylneuraminate alpha-2,8-sialyltransferase	Gly	Ganglioside biosynthesis	Eukarya	14	3	3
2.4.99.9	lactosylceramide alpha-2,3-sialyltransferase	Gly	Ganglioside biosynthesis	Eukarya	11	5	3
2.4.1.228	lactosylceramide 4-alpha-galactosyltransferase	Gly	Globoside metabolism	Eukarya	5	5	3
2.4.1.79	galactosylgalactosylglucosylceramide	Gly	Globoside metabolism	Eukarya	18	8	6
2.4.1.101	alpha-1,3-mannosyl-glycoprotein	Gly	N-Glycans biosynthesis	Eukarya	19	8	4
2.4.1.130	dolichyl-phosphate-mannose-glycolipid alpha-mannosyltransferase	Gly	N-Glycans biosynthesis	Eukarya	28	19	7
2.4.1.142	chitobiosyldiphosphodolichol beta-mannosyltransferase	Gly	N-Glycans biosynthesis	Eukarya	13	19	7
2.4.1.145	alpha-1,3-mannosyl-glycoprotein	Gly	N-Glycans biosynthesis	Eukarya	3	4	2
2.4.1.155	alpha-1,6-mannosyl-glycoprotein	Gly	N-Glycans biosynthesis	Eukarya	4	4	2
2.4.1.68	glycoprotein 6-alpha-L-fucosyltransferase	Gly	N-Glycans biosynthesis	Eukarya	7	6	3
2.4.99.1	beta-galactoside alpha-2,6-sialyltransferase	Gly	N-Glycans biosynthesis	Eukarya	14	5	3
3.2.1.113	mannosyl-oligosaccharide 1,2-alpha-mannosidase	Gly	N-Glycans biosynthesis	Eukarya	61	18	7
2.4.1.122	glycoprotein-N-acetylgalactosamine 3-beta-galactosyltransferase	Gly	O-Glycans biosynthesis	Eukarya	13	9	5
2.4.1.147	acetylgalactosaminyl-O-glycosyl-glycoprotein	Gly	O-Glycans biosynthesis	Eukarya	8	8	4
2.4.99.3	alpha-N-acetylgalactosaminide alpha-2,6-sialyltransferase	Gly	O-Glycans biosynthesis	Eukarya	10	5	3
2.4.99.4	beta-galactoside alpha-2,3-sialyltransferase	Gly	O-Glycans biosynthesis; Globoside metabolism; Ganglioside biosynthesis	Eukarya	15	5	3
3.5.1.23	ceramidase	Gly	Sphingoglycolipid metabolism	Eukarya	33	15	7
2.3.1.24	sphingosine N-acyltransferase	Gly L	Sphingophospholipid biosynthesis; Sphingoglycolipid metabolism	Eukarya	14	20	10
2.3.1.26	sterol O-acyltransferase	L	Bile acid biosynthesis	Eukarya	15	21	9
3.1.1.34	lipoprotein lipase	L	Glycerolipid metabolism	Eukarya	14	4	2
1.1.1.189	prostaglandin-E2 9-reductase	L	Prostaglandin and leukotriene metabolism	Eukarya	1	2	1
3.1.4.41	sphingomyelin phosphodiesterase D	L	Sphingophospholipid biosynthesis	Eukarya	0	0	1
1.1.4.1	vitamin-K-epoxide reductase (warfarin-sensitive)	L	Sterols biosynthesis	Eukarya	3	3	3
5.3.3.5	cholestenol delta-isomerase	L	Sterols biosynthesis	Eukarya	24	5	3
2.7.7.48	RNA-directed RNA polymerase	N	Purine metabolism	Eukarya	3	0	1
2.3.1.150	salutaridinol 7-O-acetyltransferase	SM	Alkaloid biosynthesis I	Eukarya	21	1	1
4.2.1.78	(S)-norcoclaurine synthase	SM	Alkaloid biosynthesis I	Eukarya	8	0	1
2.3.1.162	taxadien-5alpha-ol O-acetyltransferase	SM	Diterpenoid biosynthesis	Eukarya	37	1	1
2.3.1.166	2alpha-hydroxytaxane 2-O-benzoyltransferase	SM	Diterpenoid biosynthesis	Eukarya	42	1	1
2.3.1.167	10-deacetylbaccatin III 10-O-acetyltransferase	SM	Diterpenoid biosynthesis	Eukarya	38	1	1
4.2.3.8	casbene synthase	SM	Diterpenoid biosynthesis	Eukarya	30	1	1
5.5.1.6	chalcone isomerase	SM	Flavonoids, stilbene and lignin biosynthesis	Eukarya	32	1	1
2.3.1.107	17-O-deacetylvindoline O-acetyltransferase	SM	Indole and ipecac alkaloid biosynthesis	Eukarya	29	1	1
4.2.3.14	pinene synthase	SM	Monoterpenoid biosynthesis	Eukarya	29	1	1
4.2.3.15	myrcene synthase	SM	Monoterpenoid biosynthesis	Eukarya	27	1	1
4.2.3.16	(4S)-limonene synthase	SM	Monoterpenoid biosynthesis	Eukarya	26	1	1
4.2.3.20	(R)-limonene synthase	SM	Monoterpenoid biosynthesis	Eukarya	32	1	1
4.2.3.6	trichodiene synthase	SM	Terpenoid biosynthesis	Eukarya	2	0	1
4.2.3.9	aristolochene synthase	SM	Terpenoid biosynthesis	Eukarya	31	1	2
4.1.1.46	o-pyrocatechuate decarboxylase	X	Carbazole degradation; Benzoate degradation via hydroxylation	Eukarya	3	0	1
			Pathway Superclass	Key
			Carbohydrate Metabolism	C
			Energy Metabolism	E
			Lipid Metabolism	L
			Nucleotide Metabolism	N
			Amino Acid Metabolism	AA
			Other Amino Acid Metabolism	oAA
			Glycan Metabolism	Gly
			CoFactors and Vitamins	CoV
			Secondary Metabolites	SM
			Xenobiotics	X
			Multiple Superclasses	e.g. L oAA
			Unassigned	--
