# Supplementary material for: The conservation and evolutionary modularity of metabolism
Source: Genome Biol. 2009 Jun 12;10(6):R63. doi: 10.1186/gb-2009-10-6-r63 (PMC2718497; doi:10.1186/gb-2009-10-6-r63)
Supplement: Additional data file 5 — Conservation of 118 metabolic pathways analyzed in this study. [file gb-2009-10-6-r63-S5.xls]

## Sheet: Sheet1
Average conservation of 118 metabolic pathways analysed in this study. For each of the 26 taxonomic groups defined in Table 1, the percentage of enzymes that could be detected in that group were obtained with reference to all three large scale datasets examined in this study: nr protein database; partial genomes and complete genomes. The figures provide the average percentage of conservation with…
		Average Conservation (% of pathway conserved in each of the 26 taxonomic groups)
SuperClass	Pathway	Archaeal groups	Bacterial groups	Eukaryal groups	All groups	enzymes in pathway		Z-score
C	Inositol metabolism	80	100	90.7692	93.0769	5		2.10849
SM	Tetracycline biosynthesis	100	100	84.6154	92.3077	1		NA
CoV	Ubiquinone biosynthesis	95	99	84.6154	91.3462	20		3.89972
AA	Valine, leucine and isoleucine biosynthesis	94.8718	100	78.1065	88.4615	13		2.74779
SM	Limonene and pinene degradation	91.6667	93.125	83.1731	87.9808	16		2.98645
L	Fatty acid metabolism	85.7143	92.381	84.6154	87.7289	21		3.33634
X	Tetrachloroethene degradation	100	97.5	76.9231	87.5	4		1.43886
AA	Glutamate metabolism	83.3333	95.2941	81.9005	87.2172	34		4.13051
L	C21-Steroid hormone metabolism	69.697	94.5455	84.6154	86.7133	11		2.28427
E	Reductive carboxylate cycle CO2 fixation.	82.0513	96.9231	79.2899	86.3905	13		2.45453
AA	Valine, leucine and isoleucine degradation	85.8974	95.3846	78.6982	85.9467	26		3.41815
C	Citrate cycle TCA cycle.	76.6667	93	81.5385	85.3846	20		2.8573
L	Fatty acid biosynthesis path 2	72.2222	96.6667	78.2051	84.6154	6		1.50961
E	Carbon fixation	68.1818	94.0909	79.7203	83.9161	22		2.75739
oAA	Selenoamino acid metabolism	88.8889	95.7143	73.6264	83.8828	21		2.65074
C	Pyruvate metabolism	82.0513	95.9615	73.3728	83.0621	52		4.03507
X	Caprolactam degradation	79.1667	92.5	75.9615	82.6923	8		1.50643
C	Nucleotide sugars metabolism	92.5926	93.3333	71.7949	82.4786	18		2.2208
C	Glycolysis Gluconeogenesis	75.4902	89.7059	78.0543	82.2398	34		2.9957
X	Nitrobenzene degradation	78.7879	92.7273	74.8252	82.1678	11		1.69256
AA	Phenylalanine metabolism	78.3333	90.5	75.3846	81.5385	20		2.18477
X	Benzoate degradation via CoA ligation	83.3333	93.8889	70.7265	81.0897	36		2.86384
C	Butanoate metabolism	82.1705	92.5581	71.3775	80.7692	43		3.0108
X	gamma-Hexachlorocyclohexane degradation	72.7273	90.9091	72.7273	79.7203	11		1.37395
AA	Methionine metabolism	60	96.5	71.1538	79.6154	20		1.8485
AA	Alanine and aspartate metabolism	80.6452	92.5806	69.2308	79.5285	31		2.26886
SM	Polyketide sugar unit biosynthesis	88.8889	100	61.5385	79.4872	3		0.702753
N	Pyrimidine metabolism	74	90.8	72	79.4615	50		2.83641
oAA	beta-Alanine metabolism	75	90.5	71.9231	79.4231	20		1.81487
CoV	Vitamin B6 metabolism	63.6364	94.5455	71.3287	79.3706	11		1.32843
C	Propanoate metabolism	80.1802	91.8919	69.4387	79.3139	37		2.45266
oAA	Aminophosphonate metabolism	73.8095	85.7143	74.7253	78.8462	14		1.43501
oAA	D-Alanine metabolism	91.6667	100	59.6154	78.8462	4		0.762659
Gly	Glycosylphosphatidylinositol GPI-anchor biosynthesis	66.6667	80	80.7692	78.8462	4		0.762659
AA	Phenylalanine, tyrosine and tryptophan biosynthesis	78.1609	95.5172	63.3952	77.4536	29		1.77227
Gly	Lipopolysaccharide biosynthesis	75.5556	98	62.0513	77.4359	15		1.27652
X	1,1,1-Trichloro-2,2-bis 4-chlorophenyl.ethane DDT degradation	81.4815	88.8889	67.5214	77.3504	9		0.961023
AA	Glycine, serine and threonine metabolism	68.5535	87.3585	71.553	77.2859	53		2.35597
AA	Cysteine metabolism	78.4314	89.4118	66.9683	76.9231	17		1.3008
CoV	Retinol metabolism	66.6667	85	73.0769	76.9231	2		0.430907
E	Methane metabolism	71.0145	88.6957	68.5619	76.5886	23		1.42029
L	Bile acid biosynthesis	61.1111	81.6667	76.0684	76.4957	18		1.22936
L	Synthesis and degradation of ketone bodies	72.2222	90	66.6667	76.2821	6		0.701466
CoV	Biotin metabolism	77.7778	93.3333	62.3932	76.0684	9		0.810274
C	Pentose phosphate pathway	58.8889	91.3333	68.2051	76.0256	30		1.51398
CoV	Nicotinate and nicotinamide metabolism	68	88.4	67.6923	75.6923	25		1.298
L	Androgen and estrogen metabolism	62.963	79.4444	75.641	75.641	18		1.08773
q	Purine metabolism	69.9588	87.9012	67.5214	75.641	81		2.34576
AA	Lysine biosynthesis	76.9231	95	60.355	75.5917	26		1.32423
C	Ascorbate and aldarate metabolism	71.9298	87.8947	66.8016	75.5061	19		1.09984
CoV	Riboflavin metabolism	66.6667	92.7273	63.6364	75.1748	11		0.782241
CoV	Pantothenate and CoA biosynthesis	70.1754	95.2632	60.7287	75.1012	19		1.03113
X	Ethylbenzene degradation	66.6667	90	65.3846	75	6		0.577136
CoV	One carbon pool by folate	63.3333	93	63.8462	75	20		1.04146
L	Glycerolipid metabolism	53.5519	81.3115	74.7793	74.8424	61		1.75548
L	Fatty acid biosynthesis path 1	52.7778	95	64.1026	74.6795	12		0.776459
SM	Alkaloid biosynthesis II	58.3333	85	70.1923	74.5192	8		0.601728
AA	Urea cycle and metabolism of amino groups	75.4902	87.6471	63.3484	74.095	34		1.13875
AA	Tyrosine metabolism	63.2653	82.8571	69.2308	73.7834	49		1.28239
C	Aminosugars metabolism	64.5161	90.3226	62.531	73.4491	31		0.941327
C	Starch and sucrose metabolism	63.9785	82.2581	68.1141	73.0769	62		1.24446
C	Glyoxylate and dicarboxylate metabolism	65.7895	89.4737	61.5385	72.7733	38		0.913815
C	Fructose and mannose metabolism	60.6061	83.4091	66.958	72.5524	44		0.926915
E	Nitrogen metabolism	71.4286	88.9796	59.3407	72.135	49		0.831269
AA	Tryptophan metabolism	59.0909	83.1818	66.6084	72.1154	44		0.812587
SM	Flavonoids, stilbene and lignin biosynthesis	48.6111	84.1667	67.6282	71.7949	24		0.540421
oAA	Cyanoamino acid metabolism	56.4103	82.3077	66.8639	71.5976	13		0.359817
E	Sulfur metabolism	71.9298	81.5789	63.5628	71.4575	19		0.412763
Gly	Sphingoglycolipid metabolism	52.6316	71.0526	75.3036	71.0526	19		0.344055
AA	Histidine metabolism	76.3441	84.8387	58.5608	70.7196	31		0.34529
AA	Lysine degradation	63.0952	80.7143	64.5604	70.6044	28		0.311517
CoV	Thiamine metabolism	62.963	85.5556	60.6838	70.5128	9		0.157026
AA	Arginine and proline metabolism	64.2424	83.8182	61.6783	70.4895	55		0.414592
X	1,2-Dichloroethane degradation	91.6667	85	53.8462	70.1923	4		0.0864563
X	Styrene degradation	62.2222	86.6667	58.9744	70	15		0.144269
L	Sterols biosynthesis	52.5253	82.7273	63.8695	69.8135	33		0.149405
L	Phospholipid degradation	42.8571	70	75.8242	69.7802	7		0.0828664
oAA	Glutathione metabolism	37.7778	82.6667	66.6667	69.4872	15		0.0661822
CoV	Porphyrin and chlorophyll metabolism	70.2899	86.3043	55.5184	69.0635	46		3.81285e-05
Gly	Glycosaminoglycan degradation	53.3333	80	63.0769	68.4615	10		-0.0833834
X	Fluorene degradation	63.8889	87.5	53.8462	67.9487	12		-0.155058
SM	Terpenoid biosynthesis	58.3333	74.1667	64.1026	67.3077	12		-0.243773
oAA	Taurine and hypotaurine metabolism	60	83	56.1538	66.9231	10		-0.2738
oAA	D-Glutamine and D-glutamate metabolism	61.9048	90	49.4505	66.4835	7		-0.257215
C	Galactose metabolism	60.2151	73.2258	60.5459	65.3846	31		-0.819692
Gly	Peptidoglycan biosynthesis	51.1111	99.3333	42.0513	65.1282	15		-0.597553
C	Pentose and glucuronate interconversions	56.4103	79.7436	54.0434	64.2012	39		-1.19298
SM	Alkaloid biosynthesis I	46.6667	73	61.1538	64.0385	20		-0.875258
oAA	D-Arginine and D-ornithine metabolism	66.6667	80	50	63.4615	4		-0.439479
SM	Streptomycin biosynthesis	61.5385	73.0769	56.213	63.3136	13		-0.813221
CoV	Folate biosynthesis	70	80.5	48.0769	63.0769	20		-1.04339
X	3-Chloroacrylic acid degradation	66.6667	75	51.9231	62.5	4		-0.514613
X	Benzoate degradation via hydroxylation	54.2857	80.8571	49.6703	62.1978	35		-1.59472
L	Prostaglandin and leukotriene metabolism	31.4815	61.6667	69.2308	61.9658	18		-1.17842
X	Toluene and xylene degradation	50	82	49.2308	61.9231	10		-0.892654
X	1,4-Dichlorobenzene degradation	51.1111	79.3333	48.7179	60.7692	15		-1.26129
C	C5-Branched dibasic acid metabolism	66.6667	82.5	35.5769	57.2115	8		-1.31411
X	Biphenyl degradation	50	82.5	38.4615	56.7308	4		-0.965415
X	2,4-Dichlorobenzoate degradation	47.619	77.8571	42.3077	56.5934	14		-1.84468
X	Atrazine degradation	59.2593	77.7778	39.3162	56.4103	9		-1.50122
X	Carbazole degradation	50	74	43.0769	55.7692	10		-1.65432
SM	Type I polyketide biosynthesis	16.6667	75	50	55.7692	2		-0.738967
Gly	N-Glycans biosynthesis	40.5797	45.2174	67.2241	55.6856	23		-2.53422
C	Inositol phosphate metabolism	43.1373	39.4118	70.1357	55.2036	17		-2.2379
L	Sphingophospholipid biosynthesis	23.8095	44.2857	68.1319	53.8462	7		-1.56086
SM	Penicillins and cephalosporins biosynthesis	48.1481	77.7778	35.8974	53.4188	9		-1.85297
SM	Indole and ipecac alkaloid biosynthesis	37.037	60	47.8632	51.2821	9		-2.10422
SM	Diterpenoid biosynthesis	16.6667	50.625	48.0769	45.4327	16		-3.74544
Gly	Globoside metabolism	19.4444	40.8333	51.2821	43.5897	12		-3.52626
SM	Puromycin biosynthesis	0	70	30.7692	42.3077	1		NA
Gly	Ganglioside biosynthesis	22.2222	35.5556	51.2821	41.8803	9		-3.20971
Gly	O-Glycans biosynthesis	23.8095	30	54.9451	41.7582	7		-2.80782
SM	Clavulanic acid biosynthesis	33.3333	56.6667	30.7692	41.0256	3		-1.92315
Gly	Blood group glycolipid biosynthesis - lactoseries	29.1667	40	43.2692	40.3846	8		-3.17673
Gly	Blood group glycolipid biosynthesis - neo-lactoseries	18.1818	38.1818	43.3566	38.4615	11		-3.99693
Gly	Keratan sulfate biosynthesis	20	22	49.2308	35.3846	5		-2.99449
Gly	Chondroitin heparan sulfate biosynthesis	14.8148	27.7778	43.5897	34.188	9		-4.11421
SM	Monoterpenoid biosynthesis	20	20	23.0769	21.5385	5		-4.21921
	All Pathways	62.427	81.477	63.3885	70.2347	19.6525
Key	Pathway Superclass
C	Carbohydrate Metabolism
E	Energy Metabolism
L	Lipid Metabolism
N	Nucleotide Metabolism
AA	Amino Acid Metabolism
oAA	Other Amino Acid Metabolism
Gly	Glycan Metabolism
CoV	CoFactors and Vitamins
SM	Secondary Metabolites
X	Xenobiotics
