# Supplementary material for: The conservation and evolutionary modularity of metabolism
Source: Genome Biol. 2009 Jun 12;10(6):R63. doi: 10.1186/gb-2009-10-6-r63 (PMC2718497; doi:10.1186/gb-2009-10-6-r63)
Supplement: Additional data file 6 — Modularity of 166 metabolic pathways analyzed in this study. [file gb-2009-10-6-r63-S6.xls]

## Sheet: Sheet1
Evolutionary modularity of 116 metabolic pathways with more than one enzyme analysed in this study. For each pathway the mean Jaccard coefficients (MJC) were obtained from each pairwise combination of enzyme profiles (denoting the presence / absence of an enzyme in a particular genome). These were calculated from all 167 complete genomes used in this study and for three subsets of genomes for eac…
		Jaccard coeffiecent (by Taxonomic groups)											Breakdown of Jaccard coefficients (frequency)						Significance of breakdown of Jaccard coefficients (Z-scores)
Pathway	Superclass	Archaea	Bacteria	Eukarya	All	Expected	Z-score		Number of Enzymes	Paiwise combinations of enzymes	Conservation		<=0.2	0.2-0.4	0.4-0.6	0.6-0.8	>0.8		<=0.2	0.2-0.4	0.4-0.6	0.6-0.8	>0.8
Inositol_metabolism	C	0.789353	0.830444	0.902757	0.834877	0.803319	3.1705		5	10	93.0769		0	0	0	0.3	0.7		0	0	0	-1.54689	1.54689
Valine,_leucine_and_isoleucine_biosynthesis	AA	0.799495	0.827383	0.818745	0.822273	0.791612	4.30464		13	78	88.4615		0	0	0	0.346154	0.653846		0	0	-0.310385	-4.34526	4.46797
Ubiquinone_biosynthesis	CoV	0.688214	0.796701	0.852995	0.791827	0.771947	5.22858		20	190	91.3462		0	0	0.189474	0.257895	0.552632		0	-0.523696	-0.323301	-2.57945	3.04087
D-Alanine_metabolism	oAA	0.302908	0.865225	0.318452	0.746869	0.706519	2.05843		4	6	78.8462		0	0	0	0.833333	0.166667		0	0	-0.626134	0.414531	0.265541
Peptidoglycan_biosynthesis	Gly	0.352113	0.842479	0.276515	0.744366	0.667259	6.57583		15	105	65.1282		0	0.0666667	0.0666667	0.447619	0.419048		-0.0950596	-7.00927	0.103975	-5.5499	7.47604
Limonene_and_pinene_degradation	SM	0.780395	0.71775	0.892146	0.721824	0.70845	2.58297		16	120	87.9808		0.125	0	0	0.3	0.575		0	0	-0.757324	-1.0297	1.42965
Polyketide_sugar_unit_biosynthesis	SM	0.676413	0.75266	0.388346	0.697787	0.670802	2.52554		3	3	79.4872		0	0	0.666667	0	0.333333		0	0	-0.816134	0	-1.2825
Lipopolysaccharide_biosynthesis	Gly	0.655251	0.759686	0.413758	0.694259	0.669544	4.97854		15	105	77.4359		0	0	0.409524	0.219048	0.371429		-0.0707107	-1.2755	-2.3228	2.95337	3.1356
Glutamate_metabolism	AA	0.786595	0.676209	0.730853	0.681174	0.674086	1.71775		34	561	87.2172		0.00178253	0.196078	0.156863	0.222816	0.42246		-0.243884	0.969529	-0.802012	-0.949209	0.99479
Phenylalanine_metabolism	AA	0.509147	0.54154	0.644644	0.666603	0.628412	8.38331		20	190	77.4536		0.152709	0.0689655	0.091133	0.155172	0.53202		2.46952	-1.41354	-1.28412	-4.38431	5.85865
Reductive_carboxylate_cycle_.CO2_fixation.	E	0.75	0.664543	0.554882	0.647991	0.646443	0.181757		13	78	86.3905		0	0.0384615	0.371795	0.282051	0.307692		-0.123095	-0.0329268	0.082963	-0.68458	0.735229
3-Chloroacrylic_acid_degradation	X	0.602397	0.627703	0.788207	0.645195	0.650792	-0.230145		4	6	62.5		0	0	0.333333	0.666667	0		0	0	-1.62175	2.3046	-1.48818
Tetrachloroethene_degradation	X	0.54793	0.684031	0.493734	0.643005	0.644964	-0.202552		4	6	87.5		0	0	0.5	0.333333	0.166667		0	0	0.0707107	-0.0707107	0
Nucleotide_sugars_metabolism	C	0.66582	0.647667	0.621068	0.637994	0.611051	4.71093		18	153	82.4786		0	0.333333	0.117647	0.111111	0.437908		-1.38289	0.497889	-1.02523	0.770617	1.31145
Citrate_cycle_.TCA_cycle.	C	0.604248	0.628072	0.723762	0.637817	0.619593	2.96598		20	190	85.3846		0.0105263	0.268421	0.115789	0.215789	0.389474		0.131284	0.901605	-0.251015	-3.31564	3.10655
1,1,1-Trichloro-2,2-bis.4-chlorophenyl.ethane_.DDT._degradation	X	0.58593	0.655959	0.555049	0.635565	0.625698	0.88774		9	36	77.3504		0	0.0714286	0.357143	0.357143	0.214286		0	1.25113	-2.29012	1.95091	0.273665
Pantothenate_and_CoA_biosynthesis	CoV	0.520218	0.649797	0.663156	0.627814	0.618223	1.13294		19	171	75.1012		0.0175439	0.175439	0.204678	0.380117	0.222222		-0.386878	1.51668	-0.0383496	-2.85108	2.09797
Fatty_acid_biosynthesis_.path_2.	L	0.862573	0.617747	0.678145	0.619972	0.592404	2.31958		6	15	84.6154		0	0.333333	0	0.4	0.266667		-0.313698	0.313698	-0.332499	-2.06827	2.81096
One_carbon_pool_by_folate	CoV	0.427873	0.63686	0.749386	0.617475	0.600496	3.64346		20	190	75		0.189474	0.0894737	0	0.336842	0.384211		-0.929284	0.463963	-1.48549	-0.331066	1.48736
Pyruvate_metabolism	C	0.605927	0.626729	0.618323	0.614768	0.616505	-0.428872		52	1326	83.0621		0.00904977	0.220211	0.196078	0.325792	0.248869		0.576271	0.500868	0.588587	-2.81062	1.75191
Valine,_leucine_and_isoleucine_degradation	AA	0.546449	0.610905	0.68534	0.613807	0.585755	4.40968		26	325	85.9467		0.00307692	0.144615	0.292308	0.378462	0.181538		-0.113872	-1.93373	-0.531958	1.45387	2.41339
Lysine_biosynthesis	AA	0.521041	0.636186	0.536814	0.605425	0.590627	2.64926		26	325	75.5917		0.150769	0.135385	0.0615385	0.323077	0.329231		1.66514	-1.76106	-0.730021	-2.78497	3.03866
Fatty_acid_metabolism	L	0.570429	0.579608	0.802369	0.604993	0.557795	7.27154		21	210	87.7289		0.0857143	0.0857143	0.252381	0.37619	0.2		-2.3522	-3.38391	-1.04921	4.15349	6.19952
Monoterpenoid_biosynthesis	SM	n/a	n/a	0.621053	0.602685	0.0115168	20.5915		5	10	21.5385		0.4	0	0	0	0.6		-20.5995	0	0	0	20.5995
Alanine_and_aspartate_metabolism	AA	0.71025	0.608313	0.641787	0.600796	0.58852	2.73231		31	465	79.5285		0.178495	0.0903226	0.184946	0.165591	0.380645		1.04825	-0.891161	0.134608	-1.55541	2.25992
Carbon_fixation	E	0.417772	0.619899	0.639117	0.597262	0.601336	-0.911893		22	231	83.9161		0.0952381	0.181818	0.207792	0.142857	0.372294		-0.377226	-0.524301	1.13539	1.71383	-2.36529
C21-Steroid_hormone_metabolism	L	0.39918	0.551848	0.949068	0.595787	0.491728	8.50651		11	55	86.7133		0	0.290909	0.218182	0.236364	0.254545		-0.775047	-5.38948	2.22638	-0.567456	6.83382
Caprolactam_degradation	X	0.452098	0.582324	0.765731	0.594668	0.567683	2.11354		8	28	82.6923		0	0.214286	0.285714	0.428571	0.0714286		-0.207992	-1.27221	-0.236844	0.28859	0.807293
Selenoamino_acid_metabolism	oAA	0.540959	0.5844	0.681634	0.584274	0.572904	2.55591		21	210	83.8828		0.119048	0.152381	0.214286	0.257143	0.257143		0.809424	-1.03703	-0.136154	-1.63534	2.30048
Vitamin_B6_metabolism	CoV	0.685867	0.589805	0.655781	0.583426	0.560388	2.68575		11	55	79.3706		0	0.272727	0.236364	0.345455	0.145455		-0.598182	-2.20839	0.788469	0.41591	0.874885
Methionine_metabolism	AA	0.616883	0.606906	0.581651	0.582093	0.582859	-0.112965		20	190	79.6154		0.0157895	0.163158	0.357895	0.315789	0.147368		1.00671	0.709152	-1.58192	0.377361	0.884101
Glycolysis_Gluconeogenesis	C	0.541711	0.627283	0.67566	0.578201	0.57976	-0.533131		34	561	82.2398		0.16934	0.0659537	0.242424	0.188948	0.333333		-0.757579	0.186315	1.77961	-1.91303	0.469505
Pyrimidine_metabolism	N	0.571948	0.586149	0.645003	0.576127	0.589923	-5.24768		51	1275	79.4615		0.156735	0.112653	0.20898	0.203265	0.318367		2.34944	0.381151	0.702894	-1.45975	-1.36231
Fatty_acid_biosynthesis_.path_1.	L	0.461661	0.620033	0.535908	0.572945	0.539535	3.80502		12	66	74.6795		0.0454545	0.30303	0.212121	0.121212	0.318182		1.95953	-1.76411	0.164355	-0.0727934	0.983533
Butanoate_metabolism	C	0.536167	0.581978	0.679266	0.572083	0.562615	2.53142		43	903	80.7692		0.133998	0.149502	0.198228	0.224806	0.293466		-0.138717	-1.71812	2.67964	-4.16535	3.5328
Riboflavin_metabolism	CoV	0.643331	0.573328	0.653712	0.570985	0.567443	0.467704		11	55	75.1748		0.272727	0.0727273	0	0.381818	0.272727		1.94853	-1.94853	-0.215381	-1.09586	1.119
Methane_metabolism	E	0.41227	0.594101	0.694048	0.568766	0.542494	4.108		23	253	76.5886		0.017316	0.233766	0.190476	0.467532	0.0909091		-1.20676	0.0994307	-1.30966	1.45488	0.902391
Glycosylphosphatidylinositol.GPI.-anchor_biosynthesis	Gly	0.760526	0.509302	0.900585	0.564523	0.556967	1.49386		6	15	78.8462		0.266667	0.0666667	0.133333	0.133333	0.4		-2.20407	2.20407	-1.0484	0.590168	0.578023
beta-Alanine_metabolism	oAA	0.637355	0.553045	0.769053	0.563579	0.551389	1.54549		20	190	79.4231		0.194737	0.0157895	0.221053	0.415789	0.152632		0.451314	-0.642906	-0.192044	0.561623	-0.0944543
Nitrobenzene_degradation	X	0.442076	0.595114	0.538555	0.558376	0.519667	4.64379		11	55	82.1678		0	0.272727	0.309091	0.254545	0.163636		-1.10592	-3.2983	3.06913	2.71541	-0.849838
Phenylalanine,_tyrosine_and_tryptophan_biosynthesis	AA	0.713571	0.673759	0.677543	0.548192	0.540047	1.51737		29	406	81.5385		0.189474	0.121053	0.2	0.210526	0.278947		-0.893192	-1.09442	1.6066	-2.08419	1.93608
Propanoate_metabolism	C	0.519683	0.545718	0.628265	0.542163	0.522553	3.87607		37	666	79.3139		0.111111	0.204204	0.253754	0.198198	0.232733		-1.15697	-2.36489	3.02325	-3.62405	3.38761
Benzoate_degradation_via_CoA_ligation	X	0.569162	0.54568	0.652496	0.538663	0.517442	5.18466		36	630	81.0897		0.153968	0.188889	0.201587	0.242857	0.212698		0.799011	-1.53865	-3.55895	2.05751	2.43992
Biotin_metabolism	CoV	0.512547	0.536719	0.461252	0.524806	0.517338	0.844092		9	36	76.0684		0.222222	0.0277778	0.25	0.333333	0.166667		0	0.178458	-0.951508	1.08225	-0.112389
Glycine,_serine_and_threonine_metabolism	AA	0.528226	0.52843	0.683116	0.521658	0.508684	3.93789		53	1378	77.2859		0.246734	0.135704	0.121916	0.272859	0.222787		-0.0949801	-1.81105	-1.18856	0.0624372	2.27906
Purine_metabolism	N	0.486259	0.5073	0.566158	0.502643	0.504596	-0.751465		81	3240	75.641		0.174051	0.254114	0.181329	0.164873	0.225633		0.145114	1.25433	-0.281062	-2.01764	1.22134
Cysteine_metabolism	AA	0.637172	0.485693	0.656032	0.499776	0.482747	3.64663		17	136	76.9231		0.316176	0.110294	0.102941	0.176471	0.294118		-1.3718	1.20359	-1.2625	-0.861391	1.90253
Urea_cycle_and_metabolism_of_amino_groups	AA	0.56138	0.516785	0.607435	0.497613	0.48324	3.25924		34	561	74.095		0.217469	0.212121	0.128342	0.217469	0.224599		-0.637918	-0.28805	-1.02329	-2.41168	4.00435
Pentose_phosphate_pathway	C	0.34069	0.52151	0.583722	0.495395	0.484315	2.24096		30	435	76.0256		0.126437	0.321839	0.177011	0.216092	0.158621		-1.67197	-0.228429	1.10282	-0.774854	1.76295
gamma-Hexachlorocyclohexane_degradation	X	0.385719	0.487857	0.641405	0.492197	0.469336	1.90584		11	55	79.7203		0.0545455	0.309091	0.309091	0.309091	0.0181818		-1.2502	0.658748	0.264653	-0.433067	2.30045
Glyoxylate_and_dicarboxylate_metabolism	C	0.555499	0.535327	0.486333	0.486301	0.478483	1.70098		38	703	72.7733		0.238976	0.128023	0.214794	0.27027	0.147937		-0.924377	0.393391	-0.123706	0.43676	-0.182974
Nicotinate_and_nicotinamide_metabolism	CoV	0.50097	0.479471	0.602062	0.481228	0.484293	-0.8169		25	300	75.6923		0.24	0.19	0.19	0.173333	0.206667		-0.7427	1.24371	0.869439	-0.450682	-1.83178
Aminosugars_metabolism	C	0.36726	0.50645	0.404232	0.475285	0.475039	0.0586114		31	465	73.4491		0.234409	0.212903	0.195699	0.15914	0.197849		0.93665	-0.98072	0.868262	-1.77019	1.62041
Porphyrin_and_chlorophyll_metabolism	CoV	0.515424	0.500315	0.420692	0.462842	0.448159	4.54786		46	1035	69.0635		0.22029	0.231884	0.169082	0.247343	0.131401		-0.919989	-0.922513	-0.326293	-0.621707	4.82115
1,2-Dichloroethane_degradation	X	0.344444	0.499488	0.617794	0.459552	0.396173	2.77849		4	6	70.1923		0	0.5	0	0.5	0		-0.865944	0.824116	-3.46005	3.52597	0
Histidine_metabolism	AA	0.532479	0.479483	0.475886	0.451787	0.433092	3.87637		31	465	70.7196		0.283871	0.180645	0.129032	0.290323	0.116129		-1.80052	0.533172	-1.0598	-2.23921	8.42256
Thiamine_metabolism	CoV	0.827264	0.553338	0.524861	0.449517	0.453504	-0.428958		9	36	70.5128		0.222222	0.166667	0.333333	0.111111	0.166667		-0.189969	1.67594	-1.39365	-1.89949	1.70112
Fructose_and_mannose_metabolism	C	0.520403	0.465515	0.498153	0.447449	0.443004	1.2862		44	946	72.5524		0.283298	0.213531	0.125793	0.233615	0.143763		-2.3439	1.5099	2.01807	-3.31742	1.90556
Ascorbate_and_aldarate_metabolism	C	0.40922	0.449688	0.574928	0.444211	0.408012	3.81288		19	171	75.5061		0.0701754	0.403509	0.298246	0.175439	0.0526316		-2.41207	-0.588545	2.65605	1.65384	-0.0155591
Aminophosphonate_metabolism	oAA	0.505247	0.388842	0.7188	0.436365	0.434097	0.301956		14	91	78.8462		0.285714	0.142857	0.263736	0.186813	0.120879		-0.335655	0.555498	-1.1885	0.625988	4.38811e+13
Fluorene_degradation	X	0.386116	0.476418	0.411871	0.429873	0.343414	6.94001		12	66	67.9487		0.0757576	0.393939	0.378788	0.0909091	0.0606061		-3.49057	-0.240163	3.5417	2.72209	2.45037
Ethylbenzene_degradation	X	0.673489	0.451148	0.563025	0.425465	0.406209	2.12508		6	15	75		0.266667	0.333333	0.2	0	0.2		-0.657781	0.70393	-0.216529	0	0
D-Glutamine_and_D-glutamate_metabolism	oAA	0.285177	0.469057	0.269504	0.417741	0.430834	-0.974407		7	21	66.4835		0.285714	0.142857	0.333333	0.190476	0.047619		1.12218	0.56173	0.756468	-2.38277	1.6438
Glutathione_metabolism	oAA	0.242929	0.420254	0.853612	0.417453	0.382256	3.13609		15	105	69.4872		0.2	0.247619	0.314286	0.219048	0.0190476		-0.667608	-1.40338	-1.1966	4.15384	14.0714
Pentose_and_glucuronate_interconversions	C	0.385778	0.447781	0.437653	0.417197	0.389098	5.96861		39	741	64.2012		0.180654	0.428165	0.0711238	0.246088	0.0739687		-3.60018	1.84448	1.93602	-2.2836	5.00007
Androgen_and_estrogen_metabolism	L	0.433753	0.356566	0.701731	0.415999	0.37052	7.99767		18	153	75.641		0.326797	0.248366	0.0588235	0.248366	0.117647		-5.03914	2.09209	1.38303	0.498393	1.88496
Terpenoid_biosynthesis	SM	0.588095	0.491319	0.549557	0.415942	0.398006	2.84762		12	66	67.3077		0.345455	0.163636	0.127273	0.254545	0.109091		-0.228132	0.902658	-0.838876	0.386946	0
Nitrogen_metabolism	E	0.419606	0.432989	0.444813	0.415773	0.407699	1.82285		49	1176	72.135		0.267007	0.241497	0.218537	0.203231	0.0697279		0.549179	-0.0107009	-2.72576	2.45953	3.4816
Sulfur_metabolism	E	0.496638	0.388173	0.562636	0.402751	0.372158	4.5534		19	171	71.4575		0.368421	0.19883	0.0818713	0.263158	0.0877193		-1.35031	-0.916733	-1.05843	0.977215	2.18804
Synthesis_and_degradation_of_ketone_bodies	L	0.438218	0.373042	0.777552	0.401296	0.390696	0.771405		6	15	76.2821		0.333333	0.0666667	0.4	0.2	0		-1.2825	0.479236	-0.306221	-0.186425	-0.159727
1,4-Dichlorobenzene_degradation	X	0.389315	0.436628	0.356229	0.400086	0.34562	4.40064		15	105	60.7692		0.164835	0.406593	0.307692	0.0769231	0.043956		-1.92544	1.33326	-0.751318	1.67124	14.2187
Bile_acid_biosynthesis	L	0.394262	0.392932	0.747894	0.399276	0.369676	4.29507		18	153	76.4957		0.30719	0.326797	0.0588235	0.189542	0.117647		-2.35767	0.500276	2.39657	0.532934	3.67858
Arginine_and_proline_metabolism	AA	0.534582	0.41296	0.481277	0.39852	0.396088	0.60201		55	1485	70.4895		0.282828	0.304377	0.185185	0.0983165	0.129293		-0.0109499	0.525226	-1.01118	-1.46498	3.16032
Starch_and_sucrose_metabolism	C	0.360025	0.404921	0.495406	0.394926	0.379229	3.56059		62	1891	73.0769		0.241671	0.359069	0.156531	0.168694	0.0740349		-2.15957	1.09422	1.06621	-1.59599	5.17174
Glycerolipid_metabolism	L	0.395461	0.378942	0.706942	0.394496	0.391994	0.678535		61	1830	74.8424		0.294536	0.266667	0.181967	0.195628	0.0612022		-2.90552	2.66828	0.438974	0.578127	-1.97973
Folate_biosynthesis	CoV	0.44199	0.484503	0.431757	0.394162	0.370289	4.45338		20	190	63.0769		0.415789	0.0894737	0.121053	0.252632	0.121053		-5.97159	-0.835423	1.60608	-1.59748	2.78411
Keratan_sulfate_biosynthesis	Gly	n/a	0.00793651	0.509524	0.392632	0.0442656	17.5125		5	10	35.3846		0.4	0	0.4	0.1	0.1		-13.8987	-0.476015	40.0006	0	0
Tyrosine_metabolism	AA	0.389887	0.40482	0.540335	0.390436	0.358159	7.83337		49	1176	73.7834		0.266156	0.312075	0.219388	0.103741	0.0986395		-4.94029	-0.78581	3.95712	-1.9802	4.6769
Benzoate_degradation_via_hydroxylation	X	0.501675	0.42271	0.342478	0.388809	0.33521	10.3132		35	595	62.1978		0.262032	0.301248	0.224599	0.142602	0.0695187		-6.96534	4.14699	2.10797	1.11108	3.39282
Chondroitin_heparan_sulfate_biosynthesis	Gly	0.105263	0.0396825	0.640275	0.387304	0.0667758	20.7457		9	36	34.188		0.222222	0.222222	0.416667	0.138889	0		-17.6571	4.38794	212.061	0	0
Styrene_degradation	X	0.346785	0.401202	0.549802	0.384704	0.34585	4.2383		15	105	70		0.238095	0.304762	0.285714	0.12381	0.047619		-2.67284	-0.185136	1.91944	4.22778	-1.51798
Lysine_degradation	AA	0.389539	0.383071	0.607876	0.378258	0.373568	1.17366		28	378	70.6044		0.452381	0.171958	0.0925926	0.0899471	0.193122		-1.89681	1.34055	1.10424	0.429552	-0.35822
Toluene_and_xylene_degradation	X	0.323263	0.413051	0.40957	0.375019	0.318547	4.02187		10	45	61.9231		0.222222	0.4	0.222222	0.133333	0.0222222		-3.42464	2.63871	1.10458	1.31167	-0.50878
Sterols_biosynthesis	L	0.422933	0.389975	0.52361	0.372728	0.367468	1.06856		33	528	69.8135		0.299242	0.331439	0.126894	0.157197	0.0852273		0.124184	1.01238	-1.19618	-3.38254	13.3531
Carbazole_degradation	X	0.443502	0.409301	0.27538	0.372618	0.309476	5.02848		10	45	55.7692		0.222222	0.444444	0.138889	0.166667	0.0277778		-3.14216	2.54639	0.177788	2.08695	0.0707107
Tryptophan_metabolism	AA	0.369259	0.370198	0.566476	0.368946	0.354006	3.17445		44	946	72.1154		0.294574	0.353267	0.145072	0.115172	0.0919158		-2.85423	2.18525	-0.178001	3.30898	-1.36221
Glycosaminoglycan_degradation	Gly	0.279762	0.334577	0.611566	0.368363	0.273504	5.95817		10	45	68.4615		0.333333	0.2	0.311111	0.133333	0.0222222		-2.03134	-1.74176	0.603225	12.1903	0
Cyanoamino_acid_metabolism	oAA	0.467104	0.325025	0.655362	0.356299	0.345926	1.55081		13	78	71.5976		0.461538	0.166667	0.0769231	0.24359	0.0512821		-0.611169	0.178886	-1.4209	1.60496	1.10384
Taurine_and_hypotaurine_metabolism	oAA	0.335953	0.3682	0.327481	0.355455	0.367266	-1.04201		11	55	66.9231		0.311111	0.288889	0.244444	0.133333	0.0222222		-3.45383	1.99191	0.586353	-1.16541	-0.907492
Streptomycin_biosynthesis	SM	0.455749	0.3257	0.557335	0.350595	0.353669	-0.516759		13	78	63.3136		0.424242	0.257576	0.0757576	0.106061	0.136364		-1.03793	1.4382	-0.680487	0.986595	-0.996728
Alkaloid_biosynthesis_II	SM	0.297685	0.343051	0.449959	0.350359	0.345841	0.404835		8	28	74.5192		0.428571	0.142857	0.285714	0.0357143	0.107143		-0.584377	0.122664	-0.276223	-0.394067	1.23503
Flavonoids,_stilbene_and_lignin_biosynthesis	SM	0.390578	0.362448	0.478228	0.339715	0.303271	5.714		24	276	71.7949		0.413043	0.224638	0.152174	0.15942	0.0507246		-5.58568	2.72767	1.42202	1.00062	2.28327
Sphingophospholipid_biosynthesis	L	0.0612745	0.126487	0.694773	0.338702	0.205918	5.77381		7	21	53.8462		0.533333	0	0.266667	0.2	0		-2.19385	-1.52771	7.07039	19.9502	0
2,4-Dichlorobenzoate_degradation	X	0.25553	0.368116	0.261797	0.329635	0.257686	6.04516		14	91	56.5934		0.263736	0.340659	0.340659	0.0549451	0		-2.6614	-1.23051	3.13376	7.22453	-1.96435
Galactose_metabolism	C	0.377789	0.367641	0.449926	0.32679	0.31094	3.34482		31	465	65.3846		0.475269	0.107527	0.251613	0.129032	0.0365591		-2.19718	-0.558124	0.343764	0.900713	2.65743
Sphingoglycolipid_metabolism	Gly	0.388703	0.305037	0.634175	0.321507	0.293878	3.93091		19	171	71.0526		0.368421	0.356725	0.152047	0.0877193	0.0350877		-4.66512	3.81154	0.353835	-0.144487	-0.100252
O-Glycans_biosynthesis	Gly	0.0526316	0.113095	0.515986	0.320626	0.0690668	17.0656		7	21	41.7582		0.333333	0.285714	0.190476	0.142857	0.047619		-16.0443	5.8983	40.0006	0	0
Biphenyl_degradation	X	0.37013	0.359205	0.277193	0.318032	0.280501	1.25278		4	6	56.7308		0.166667	0.666667	0.166667	0	0		-1.34638	1.64794	-0.49167	0	0
Ganglioside_biosynthesis	Gly	0.947368	0.500063	0.463393	0.315293	0.101022	23.4885		9	36	41.8803		0.5	0.0833333	0.111111	0.222222	0.0833333		-17.8328	2.96938	40.0006	1.40936e+15	9.39572e+14
N-Glycans_biosynthesis	Gly	0.616844	0.245804	0.621512	0.310348	0.176301	24.044		23	253	55.6856		0.474308	0.217391	0.114625	0.0988142	0.0948617		-17.4617	8.64297	8.83929	8.84481	14.9065
Alkaloid_biosynthesis_I	SM	0.346733	0.316292	0.487309	0.306264	0.247175	9.22172		20	190	64.0385		0.45614	0.263158	0.128655	0.0818713	0.0701754		-6.56916	2.23741	2.62876	-0.398445	17.8861
Blood_group_glycolipid_biosynthesis_-_neo-lactoseries	Gly	0.947368	0.205627	0.433959	0.282067	0.0851879	21.0297		11	55	38.4615		0.436364	0.254545	0.109091	0.163636	0.0363636		-18.3781	8.83333	42.6074	14.7115	1.13721
Phospholipid_degradation	L	0.218129	0.254339	0.789666	0.27138	0.238996	1.88607		7	21	69.7802		0.380952	0.428571	0.142857	0	0.047619		-1.50214	0.925833	1.38461	-1.5613	1.57995
Blood_group_glycolipid_biosynthesis_-_lactoseries	Gly	0.947368	0.190564	0.395701	0.270452	0.0693887	16.1699		8	28	40.3846		0.5	0.178571	0.178571	0.0714286	0.0714286		-16.1952	6.11846	40.9084	0	14.0714
Diterpenoid_biosynthesis	SM	0.505	0.287844	0.398494	0.269203	0.0921592	17.3843		16	120	45.4327		0.558333	0.191667	0.1	0.0333333	0.116667		-7.3151	0.735189	3.66569	16.5489	23.7807
Inositol_phosphate_metabolism	C	0.347931	0.154405	0.559308	0.263346	0.153152	11.6595		17	136	55.2036		0.492647	0.323529	0.102941	0.0661765	0.0147059		-8.40899	4.78403	9.8164	7.48175	2.52495
Globoside_metabolism	Gly	0.0526316	0.222741	0.464553	0.261336	0.0945075	19.7968		12	66	43.5897		0.5	0.212121	0.136364	0.136364	0.0151515		-19.7261	7.27272	11.224	27.6898	9.92497
D-Arginine_and_D-ornithine_metabolism	oAA	0.145833	0.298951	0.354497	0.260909	0.275206	-0.91803		4	6	63.4615		0.5	0.166667	0.166667	0.166667	0		0	-0.989354	0.930713	0.123095	0
C5-Branched_dibasic_acid_metabolism	C	0.374905	0.248366	0.200424	0.254274	0.262906	-0.799765		8	28	57.2115		0.571429	0.214286	0.0714286	0.0714286	0.0714286		-0.389589	0.440835	-0.148099	-0.263004	0.400666
Prostaglandin_and_leukotriene_metabolism	L	0.318609	0.185769	0.430686	0.242224	0.167424	10.2966		18	153	61.9658		0.575163	0.202614	0.137255	0.0653595	0.0196078		-8.17186	2.81422	2.35791	1.45816	19.9499
Atrazine_degradation	X	0.321594	0.231061	0.313679	0.219314	0.206164	1.47966		9	36	56.4103		0.583333	0.25	0.0555556	0.0555556	0.0555556		-0.870546	1.13761	-3.13843	2.50214	4.69786e+14
Retinol_metabolism	CoV	n/a	0.163793	0.55	0.201342	0.189932	1.11031		2	1	76.9231		0	1	0	0	0		-1.64018	1.64018	0	0	0
Penicillins_and_cephalosporins_biosynthesis	SM	0.303594	0.209206	0.256866	0.194291	0.192874	0.136446		9	36	53.4188		0.777778	0.0833333	0.0555556	0.0833333	0		0.480849	-0.914479	0.91018	1.98375	-1.98375
Indole_and_ipecac_alkaloid_biosynthesis	SM	0.236111	0.188352	0.381815	0.179344	0.107679	5.07712		9	36	51.2821		0.722222	0.222222	0	0	0.0555556		-1.74763	1.33305	-1.19881	-0.189969	14.1075
Clavulanic_acid_biosynthesis	SM	0.333333	0.125848	0.375	0.123221	0.139129	-0.600843		3	3	41.0256		0.666667	0.333333	0	0	0		-0.1425	0.668602	-0.637502	0	0
Type_I_polyketide_biosynthesis	SM	n/a	0.0521739	0.05	0.0510949	0.0463558	0.792217		2	1	55.7692		1	0	0	0	0		0	0	0	0	0
		0.483636	0.463534	0.56048	0.464501	0.420632
		53	52	74	46	44
		12	7	19	5	4
Pathway Superclass	Key							Significance of Z-scores corrected for multiple testing
Carbohydrate Metabolism	C							P-score	Z-score
Energy Metabolism	E
Lipid Metabolism	L							<0.05	3.33
Nucleotide Metabolism	N							<0.01	3.76
Amino Acid Metabolism	AA							<0.001	4.3
Other Amino Acid Metabolism	oAA
Glycan Metabolism	Gly
CoFactors and Vitamins	CoV
Secondary Metabolites	SM
Xenobiotics	X
