# Supplementary material for: The conservation and evolutionary modularity of metabolism
Source: Genome Biol. 2009 Jun 12;10(6):R63. doi: 10.1186/gb-2009-10-6-r63 (PMC2718497; doi:10.1186/gb-2009-10-6-r63)
Supplement: Additional data file 7 — Conservation of 25 regulatory pathways defined by KEGG. [file gb-2009-10-6-r63-S7.xls]

## Sheet: Sheet1
Average conservation of 35 regulatory pathways defined by KEGG. For each of the 26 taxonomic groups defined in Table 1, the percentage of enzymes that could be detected in that group were obtained with reference to all three large scale datasets examined in this study: nr protein database; partial genomes and complete genomes. The figures provide the average percentage of conservation within each…
Pathways	A (average)	B (average)	E (average)	Average conservation	Average modularity	prot/pwy
Alzheimers_disease.hsa	15	33	64.125	48	0.36343	30
Amyotrophic_lateral_sclerosis_.ALS..hsa	58.6667	62.7	92.25	78	0.455624	9
Apoptosis.hsa	20	43.1	84.5625	64	0.32	73
Bacterial_chemotaxis.eco	33.3333	86	12.5	43	0.581205	20
Cadherin-mediated_cell_adhesion.hsa	23.6667	33.4	82.75	60	0.413013	148
Cell_cycle.hsa	29	23.5	70.75	50	0.27	105
Cell_cycle.sce	25.6667	26.2	72.0625	52	0.39399	87
Circadian_rhythm.ath	21.3333	40.4	46.9375	44	0.231739	35
Complement_and_coagulation_cascades.hsa	6.66667	41	80.625	60	0.644816	20
Dentatorubropallidoluysian_atrophy_.DRPLA..hsa	60.6667	84.7	89.375	85	0.58942	6
Huntingtons_disease.hsa	23.6667	35.6	75	56	0.354004	18
Integrin-mediated_cell_adhesion.hsa	28.3333	36.3	80.75	60	0.4	82
Jak-STAT_signaling_pathway.hsa	4	4.6	37.125	23	0.456697	103
MAPK_signaling_pathway.dme	14.3333	24.8	68.25	48	0.363527	23
MAPK_signaling_pathway.hsa	28	34.4	78.9375	58	0.479071	21
MAPK_signaling_pathway.sce	21.6667	30.6	59.75	47	0.319142	55
Neuroactive_ligand-receptor_interaction.hsa	0	11	29.6875	22	0.473593	20
Notch_signaling_pathway.dme	6	8.4	46.1875	30	0.428519	16
Parkinsons_disease.hsa	11	44	71.125	55	0.379811	9
Phosphatidylinositol_signaling_system.0	33	27.8	65.875	49	0.369168	23
Regulation_of_actin_cytoskeleton.hsa	10.3333	20	72.875	48	0.414145	120
Second_messenger_signaling_pathway.sce	13.6667	25.9	60.25	44	0.294386	19
TGF-beta_signaling_pathway.hsa	74.6667	92.4	99.1875	94	0.649421	8
Toll-like_receptor_signaling_pathway.hsa	17.3333	31.6	61	47	0.314974	61
Wnt_signaling_pathway.hsa	30.6667	42.6	74.1875	59	0.399924	31
Average	24.4267	37.76	67.045	52.96	0.414385
